# Supplementary material for: Genetic diversity and population structure analysis of 418 tomato cultivars based on single nucleotide polymorphism markers
Source: Front Plant Sci. 2024 Dec 3;15:1445734. doi: 10.3389/fpls.2024.1445734 (PMC11649422; doi:10.3389/fpls.2024.1445734)
Supplement: Supplementary file 2 [file Table1.xlsx]

## Sheet: Supporting Table legends
Supplementary Material
Table S1. Statistics of genome alignment rate data for 418 cherry tomatoes sequencing samples
Table S2. Statistics of sequencing depth data for 418 cherry tomatoes sequencing samples
Table S3. Statistics of genotype frequency data for 418 cherry tomatoes sequencing samples

## Sheet: Table S1
Table S1. Statistics of genome alignment rate data for 418 cherry tomatoes sequencing samples
Sample	Reads	Bases	GC(%)	Q20(%)	Q30(%)	Properly_mapped(%)
100	575295	160223625	39.04	94.35	86.58	88.97
101	405566	114052612	38.89	94.19	86.28	96.94
102	334072	93464955	39.07	94.35	86.62	90.36
103	432567	124032633	38.61	94.37	86.5	89.81
104	426146	120316509	38.84	94.22	86.23	91.29
105	346413	97660195	38.57	93.86	85.58	90.96
106	290800	72525828	39.53	94.6	87.25	89.6
107	427341	120290911	38.49	94.1	86.03	91.6
108	382924	109426535	37.66	94.07	85.97	91.35
109	431473	121135167	38.88	94.13	86.12	93.81
10	418912	117624754	38.74	94.17	86.28	91.08
110	384333	103458697	39.8	94.21	86.4	93.7
111	419802	116793835	39.06	93.98	85.86	92.37
112	375009	105060030	38.93	94.04	85.98	93.4
113	411351	115748216	38.76	94.15	86.2	91.97
114	404515	112986431	39.05	94.23	86.35	93.61
115	344015	94999471	39.48	93.86	85.62	95.06
116	427799	119050331	39.08	94.41	86.64	95.46
117	415552	118369806	38.53	94.3	86.45	91.55
118	316443	84476005	40.51	93.96	85.88	89.03
119	426500	120791770	38.61	94	85.86	96.43
11	455625	130413605	38.24	94.07	86.03	92.51
120	431709	117811529	39.14	94.04	85.95	90.51
121	435835	123105161	38.62	94.2	86.26	90.04
122	317521	85995509	40.03	93.92	85.78	91.68
123	409085	117055788	38.62	93.94	85.73	89.85
124	361877	100557261	39.46	93.69	85.3	90.6
125	444313	125194200	39.06	93.9	85.65	91.54
126	339187	92465208	39.62	94.06	86.04	91.21
127	382710	106750517	39.02	93.89	85.67	91.46
128	465988	132471762	38.61	94.25	86.3	91.42
129	387045	108616690	38.94	94.08	85.99	91.59
12	249213	62275699	40.14	94.17	86.46	93.9
130	374770	102885955	39.71	93.98	85.87	92.15
131	436386	123102533	38.64	94.16	86.15	92.59
132	456968	126771491	39.41	94.06	86.01	91.36
133	470164	133028255	38.82	94.04	85.96	96.97
134	462487	130080511	38.89	93.97	85.88	91.24
135	413205	115740525	39.29	94.14	86.11	90.07
136	447654	127302989	38.51	94.32	86.52	92.9
137	406534	117825797	37.91	94	85.79	89.64
138	415942	116114892	39.05	93.97	85.8	91.09
139	370330	104129227	38.5	94.24	86.35	88.54
13	345121	97683210	38.42	94.16	86.23	92.87
140	463434	131543307	38.53	94.35	86.52	92.33
141	443662	125157657	38.81	94.11	86.06	93
142	454116	126443912	39.21	94.08	86.04	94.51
143	446192	127208666	38.61	94.25	86.3	89.14
145	455759	127987772	38.95	94.35	86.56	93.39
146	428201	119066484	39.25	94.24	86.28	94.3
147	469782	130135742	39.23	94.31	86.49	92.37
148	419949	118259205	38.7	93.97	85.83	90.78
149	453505	128602829	38.59	94.11	86.04	91.51
14	262927	68222690	39.02	94.42	86.86	90.5
150	427349	122338566	38.37	94.4	86.64	88.14
151	330132	92071541	39.1	94.22	86.28	87.79
152	332998	93857026	38.67	94.13	86.16	89.62
153	511752	146840001	38.58	94.35	86.49	91.51
154	558952	158057879	38.75	94.34	86.48	92.69
155	527826	150723659	38.46	94.1	86.03	85.43
156	528898	149466435	38.7	94.32	86.46	88.36
157	486244	135511840	38.96	94.3	86.47	86.28
158	576952	160559242	39.37	94.09	86.03	84.81
159	564217	154476787	39.69	94.35	86.53	90.46
160	630301	177151800	39.12	94.24	86.28	87.59
161	541790	152834513	38.95	93.54	85.02	89.02
162	479527	134756289	38.84	93.85	85.54	85.23
163	553624	154650039	38.88	94.57	86.97	87.05
164	524849	147817354	38.4	94.39	86.66	85.83
165	586921	163529687	39.02	94.44	86.73	88.92
166	522858	146303330	39.03	94.22	86.28	85.63
167	557649	159205057	38.66	94.3	86.39	91.29
168	579800	163474044	38.63	94.13	86.09	86.55
169	603958	171773498	38.4	94.37	86.58	91.09
16	379330	106024334	38.9	93.93	85.76	89.17
170	524891	145623451	39.34	93.97	85.77	85.42
171	559441	155372024	39.11	94.16	86.19	86.79
172	562202	155002118	39.28	94.01	85.99	89.11
173	490515	138201917	38.71	94.18	86.24	88.71
174	513263	143479309	38.99	94.09	86.08	90.85
175	544135	153640336	38.9	94.13	86.13	91.23
176	581482	165953876	38.44	94.18	86.18	86.12
177	586517	167907448	38.51	94.38	86.53	88.08
178	574750	165204808	38.18	94.52	86.84	86.18
179	482500	137454880	38.15	94.44	86.72	86.93
17	437828	123414010	38.61	94.39	86.65	82.16
180	580894	160953711	39.18	94.4	86.67	89.33
181	562311	158019298	38.84	94.02	85.92	90.31
182	580520	160274131	39.11	94.4	86.67	95.72
183	534070	148816919	38.97	94.21	86.3	93.84
184	542100	148938729	39.2	94.41	86.67	89.82
186	586515	166828973	38.4	94.51	86.82	89.94
187	488844	138872606	38.67	93.8	85.48	91.37
188	611909	169026941	39.16	94.29	86.45	86.73
189	520414	146225862	38.94	94.21	86.26	88.21
18	298062	82782573	39.07	94.22	86.37	93.59
190	512496	144098169	38.86	93.86	85.59	94.17
191	543833	155666663	38.44	94.05	85.95	90
192	556169	155718773	39.16	94.34	86.51	89.26
193	547281	152929848	38.92	94.42	86.66	87.8
195	509329	142600097	39.04	93.97	85.81	87.47
197	557121	153003634	39.59	94	85.9	87.27
198	571328	162777365	38.6	94.05	85.92	83.9
199	573619	160074742	39.22	94.25	86.3	82.8
19	335645	94419135	38.62	94.01	85.96	96.38
1	476405	137643333	38.09	94.53	86.83	88.42
200	603154	169186507	38.92	94.26	86.38	96.37
201	605497	172141229	38.33	94.4	86.62	92.01
202	651243	186731860	37.95	94.58	86.99	90.63
203	403144	112843395	38.59	94.53	86.88	86.27
204	381621	109147121	38.07	94.19	86.21	86.87
205	402268	114993287	38.16	93.94	85.74	87.8
206	462737	132913743	37.96	94.31	86.46	82.55
207	249458	67349906	39.81	93.94	85.8	91.35
209	397519	109444761	39.01	94.15	86.18	85.21
20	272124	75741771	39.18	94.01	85.94	84.27
211	427221	118972613	39.03	94.17	86.19	90.06
213	445992	122945742	39.03	94.25	86.42	82.31
214	426173	120896426	38.61	94.01	85.89	86.7
215	406426	113571652	38.83	94.15	86.19	93.9
216	479259	136035630	38.57	94.26	86.36	79.18
217	416187	116079382	38.89	94.36	86.6	82.55
218	383522	107168215	38.79	93.92	85.75	87.1
219	444112	125828314	38.3	94.44	86.69	82.59
21	290811	82422115	38.61	93.86	85.6	85.78
220	372242	100771021	40.23	94.51	86.83	91.35
221	429460	122811943	38.49	94.07	85.99	85.54
222	427144	120322862	38.79	94.13	86.1	87.27
224	393552	110335372	39.86	94.02	85.79	80.68
226	460707	130910335	38.88	94.28	86.38	91.16
227	264534	71659996	39.98	94.22	86.24	84.88
228	422395	119902992	38.8	94.03	85.89	88.28
229	418805	117592487	39.05	93.88	85.61	89.1
22	218020	59945136	39.02	94.34	86.66	87.02
230	495786	142461183	38.31	94.02	85.86	90.99
231	517901	145378642	39.2	94.36	86.49	87.3
232	441993	121842159	38.98	94.18	86.24	86.91
233	411351	118362710	38.31	94.23	86.25	86.82
234	452186	129188582	38.42	94.09	86	90.51
235	391573	108683109	39.02	94.06	86.02	92.17
236	569845	164386572	38.37	94.19	86.17	88.7
237	495458	139393545	38.62	94.28	86.41	87.97
238	521521	149551600	38.25	94.06	86	89.29
239	477864	136276166	38.25	94.05	86.02	90.03
23	168838	47165297	39.5	94.05	86.01	95.42
241	474661	135185215	38.72	94.4	86.64	89.91
242	454387	127320507	38.96	94.07	85.96	86.59
243	415876	117097213	38.35	94.1	86.03	90.02
244	405644	113875568	38.83	94.3	86.44	86.57
245	450371	130301886	38.7	94.45	86.65	90.59
246	470562	134488606	38.49	94.21	86.22	93.53
247	449698	125504025	39.26	94.13	86.11	93.32
248	408267	114763438	38.64	94.35	86.51	96.08
249	482238	137256201	38.52	94.47	86.77	90.77
24	178804	48952391	39.91	94	85.98	93.18
250	419564	117002468	38.93	94.26	86.33	90.07
251	488399	138232113	38.64	94.37	86.59	91.62
252	477232	135390726	38.87	94.1	86.03	92.31
253	409808	110810868	40.23	94.38	86.55	92.16
255	344540	89747947	40.37	94.78	87.41	89.89
256	467385	130862811	39.41	94.39	86.53	95.04
257	386310	107616999	38.83	94.33	86.53	92.4
258	378488	104321577	39.54	94.51	86.8	94.19
259	537689	147468749	39.36	94.43	86.69	90.81
25	151529	41320164	39.96	93.79	85.57	92.11
260	555037	156160168	39.75	94.24	86.24	90.99
261	473225	128091936	40.32	94.34	86.52	91
263	566856	155526627	39.72	94.48	86.81	92.37
264	585226	162980397	39.34	94.22	86.27	96.63
265	611908	170946173	39.28	94.39	86.57	92.2
266	657918	183805418	39.18	94.39	86.56	91.56
267	564067	159189925	39.26	93.71	85.29	92.93
268	580398	166140460	39.06	93.96	85.68	94.38
269	627749	170771502	40.45	94.62	87.04	92.95
26	291271	83201813	38.21	94.05	85.97	93.34
270	481684	128882436	40.92	94.67	87.15	93.14
271	519365	141809874	40.11	94.44	86.74	91.12
272	538035	149048458	39.21	94.27	86.42	90.76
273	529859	147199904	39.37	94.23	86.31	92.23
274	564068	157833290	39.14	94.12	86.07	87.83
275	471117	126590145	40.9	94.62	86.98	88.84
276	497245	137486301	39.53	93.95	85.75	90.53
277	623831	176515270	39.28	94.32	86.4	90.12
278	588675	166016768	38.65	94.1	86.12	92.03
279	481534	137881948	38.36	94.21	86.25	91.25
27	245419	69868603	38.2	94.21	86.27	91.23
280	569183	158496402	39.26	94.27	86.41	90.64
281	600651	168512322	39.06	94.21	86.28	85.78
282	573368	161063612	38.73	94.31	86.44	90
283	499548	141123832	38.91	94.33	86.46	91.93
288	590229	165438849	38.94	94.54	86.9	91.46
289	540276	153570159	38.31	94.56	86.96	91.63
28	357140	99404866	39.07	93.98	85.86	95.47
298	583184	164827560	38.46	94.45	86.76	90.3
29	412813	115142487	38.8	94.28	86.43	88.86
2	386018	106917215	39.51	94.15	86.18	91
30	331326	93928424	38.41	94.16	86.17	93.27
310	557779	158579625	38.26	94.09	86.06	91.9
312	536886	147996881	39.32	94.42	86.72	95.09
314	580468	165705132	38.65	94.21	86.24	91.64
317	560814	153475654	39.52	94.42	86.71	94.44
31	362708	103220063	38.25	94.06	86.01	89.63
3240	468393	133034787	38.53	94.26	86.33	90.18
32	390283	111600718	38.34	93.97	85.79	99.27
33	439086	124744554	38.67	94.3	86.48	99.35
34	410379	116440998	38.59	94.06	86.04	99.59
35	366938	101688216	39.16	94.07	86.11	99.52
36	432345	122486182	38.48	94.28	86.39	99.49
37	382356	109025150	38.27	94.35	86.6	99.25
38	370922	106065827	38.35	93.98	85.82	99.58
39	361256	102910753	38.28	93.99	85.86	99.12
3	358843	101469099	38.49	94.02	85.92	99.7
40	361332	101215250	38.61	94.29	86.48	99.33
41	349076	97661861	38.7	94.36	86.6	99.71
42	429437	122351570	38.37	94.18	86.21	99.76
43	366990	102014395	39.15	94.1	86.1	99.47
45	344782	98349245	38.28	94.31	86.46	99.56
46	323838	89456722	39.45	94.3	86.53	99.6
47	344981	94894426	39.63	94.17	86.21	99.27
48	406059	113347544	39.13	94.28	86.46	99.56
49	391551	108954923	38.88	94.04	85.99	99.5
4	401206	112028226	38.22	94.42	86.76	99.07
50	49598	6913132	37.95	94.29	88.19	99.13
52	58105	7919016	38.98	94.08	88.26	99.6
53	39809	5623942	39.13	93.82	87.63	93.39
54	452093	129653222	37.94	94.35	86.57	99.54
55	475535	136076215	38.27	94.45	86.72	99.6
56	546283	155071102	38.55	94.3	86.45	99.51
57	582856	164777594	38.77	94.19	86.24	99.06
58	518079	144410169	39.13	94.35	86.57	99.21
59	505682	140015813	39.56	94.27	86.47	99.2
601	567491	159372882	39.16	94.48	86.76	99.35
602	536812	148815519	39.27	93.96	85.82	99.48
603	606888	166321848	39.61	94.38	86.62	99.63
604	526570	145097047	39.47	94.38	86.62	99.68
605	471650	132476655	38.96	94.03	85.89	99.41
606	545031	150328836	39.47	94.1	86.09	99.52
607	537722	150585503	38.6	94.46	86.74	99.45
608	587226	164386658	38.93	94.57	86.94	99.64
609	520201	145638235	38.97	94.07	85.99	99.47
60	518742	146995645	38.59	94.15	86.17	99.61
610	567395	157022722	39.36	94.19	86.23	99.62
611	568471	157414893	38.99	94.3	86.44	99.6
612	576672	161100124	39.05	94.34	86.48	99.64
613	593440	168255739	38.37	94.43	86.68	99.4
614	581885	162248643	38.79	94.5	86.82	99.41
615	589948	167012652	38.72	94.64	87.07	99.64
616	406766	111203130	39.9	94.35	86.54	99.21
617	416308	118125058	38.71	93.98	85.82	99.43
618	502259	144551557	38.32	93.85	85.54	99.35
619	504320	146431754	38.31	94.19	86.19	99.35
61	531991	151231390	38.65	94.26	86.38	99.36
620	437409	125635104	38.48	93.82	85.47	99.59
621	500192	144042627	38.32	94.02	85.86	99.54
622	501713	145334031	38.36	94.04	85.87	99.37
623	428671	122628816	38.11	94.05	86.01	99.42
624	512764	149299853	38.1	93.87	85.57	99.1
625	362131	103188560	38.23	94.01	85.87	99.33
626	457000	130163545	38.42	94.09	86.06	99.38
627	467641	130571010	38.98	94.19	86.3	99.3
628	390266	109137063	39.05	93.76	85.44	99.22
629	431025	124355420	38.01	94.24	86.3	99.27
62	519262	143105637	39.35	94.22	86.32	99.08
630	432624	125039928	38.05	94.17	86.21	99.52
631	373301	107302298	37.99	93.85	85.59	99.38
632	470746	137373339	38.18	93.9	85.62	99.55
633	388094	108431180	39.08	93.67	85.24	99.25
634	376406	105036133	39.26	93.97	85.87	99.44
635	407799	118992023	37.88	93.91	85.64	99.71
636	393504	113541250	37.98	93.86	85.6	99.62
637	436406	124786422	38.5	93.67	85.21	99.71
638	432768	126419916	37.86	93.79	85.43	98.71
639	416999	119689473	38.17	94.01	85.86	99.56
63	479454	137090694	38.3	93.66	85.27	99.37
640	437710	122926487	38.9	93.81	85.51	99.44
642	397805	112820131	38.36	94.1	86.07	99.59
643	412236	119975913	37.74	93.91	85.63	99.62
644	396459	113832105	38.38	93.83	85.55	99.62
645	483011	138968566	38.22	93.82	85.5	99.43
646	520617	150631380	38.38	94.18	86.19	99.53
647	500595	144904037	38.71	94	85.82	99.31
648	442064	126085558	38.5	93.85	85.65	99.44
649	398425	112418092	38.77	94.09	86.02	99.4
64	466606	133775704	38.49	93.87	85.6	99.56
650	400624	115012744	37.93	94.28	86.46	99.37
651	425110	124576287	37.92	93.84	85.47	99.32
652	418678	118784397	38.48	93.92	85.69	99.32
653	385691	107489252	38.72	94.19	86.26	99.47
65	443585	126341714	38.49	94.48	86.81	99.29
66	638911	179758004	38.53	94.52	86.93	99.53
67	606042	172787244	38.43	94.53	86.9	99.43
68	546600	154834630	38.55	94.28	86.42	99.48
69	584136	163393091	39.06	94.29	86.44	99.16
70	625517	176400518	38.73	94.16	86.16	99.55
71	487018	138160104	38.79	94.35	86.58	99.33
72-1	473954	135606995	38.16	93.97	85.8	99.52
72-2	545057	154799026	38.56	94.15	86.16	99.3
73	527906	149204801	38.4	94.11	86.17	99.55
74	439512	122281317	38.93	94.24	86.38	99.33
75	517990	148116325	38.45	94.22	86.33	99.5
76	494375	137185162	39.23	94.21	86.34	99.43
77	640974	178691765	38.84	94.33	86.53	99.37
78	560529	160540689	38.31	94.37	86.58	99.54
79	617940	172960776	38.92	94.56	86.98	99.48
7	267915	71512535	39.56	94.04	86.04	99.26
80	586806	166841688	38.34	94.47	86.81	99.38
81	559055	154174539	39.49	94.37	86.66	99.27
82	616227	176678307	38.31	94.03	85.95	99.35
83	657685	186877953	38.57	94.43	86.7	99.19
84	638049	184257956	38.13	94.2	86.26	99.39
85	569142	158536462	39.2	94.34	86.56	99.66
86	545200	146939039	39.82	94.52	86.96	99.53
87	483393	133823259	39.26	93.9	85.75	99.42
88	552963	151064540	39.72	94.28	86.48	99.45
8	368803	103907089	38.22	94.22	86.33	99.44
90	472627	127716927	39.94	94.29	86.55	99.33
91	504488	141719239	38.96	93.93	85.74	99.67
92	540315	149165597	39.51	94.09	86.09	99.38
93	588654	166746735	38.78	94.35	86.56	99.5
94	609647	173133068	38.61	94.41	86.66	99.69
96	471958	128949633	40.03	94.05	85.99	99.5
97	576920	163579373	38.73	94.19	86.23	99.28
98	488875	132979001	40.25	94	85.95	99.53
99	607771	174229485	38.22	94.24	86.31	99.61
9	289110	79676981	39.19	93.94	85.81	99.43
T401	423705	122927782	38.09	94.24	86.28	99.41
T402	466726	135787728	38.01	93.98	85.8	99.44
T403	442366	129049356	37.91	93.91	85.67	99.31
T404	364898	103978459	38.41	94.08	86.01	99.26
T405	430296	123958435	38.05	94.21	86.28	99.39
T406	432086	124079327	38.12	94.06	85.94	99.58
T407	470200	134913006	38.18	94.15	86.15	99.59
T408	384953	111588089	37.86	93.79	85.47	99.29
T409	430025	123993749	37.89	93.99	85.83	99.54
T410	401316	112455179	38.78	94.37	86.61	99.53
T411	401059	114846822	38.16	94.03	85.89	99.56
T412	434285	123948330	38.43	94.09	86.05	99.69
T413	387018	111388678	37.88	94.2	86.26	99.33
T415	527444	151040573	38.23	94.21	86.24	99.38
T416	553823	158403151	38.36	94.06	85.96	99.51
T417	583568	166544098	38.09	94.28	86.38	99.54
T418	614322	175655847	38.22	94.3	86.44	99.41
T421	673211	194414767	38.41	94.03	85.86	99.22
T422	535663	153132780	38.14	94.16	86.17	99.46
T423	625966	178991826	38.32	94.18	86.17	99.28
T426	543417	154937449	38.3	93.47	84.89	98.99
T427	533366	152258426	38.35	93.72	85.3	99.37
T428	610012	172596521	38.5	94.51	86.83	99.41
T429	594539	169501748	38.59	94.27	86.41	99.04
T431	586805	166136753	38.49	94.4	86.65	99.09
T432	536362	152314391	38.67	94.07	86	99.22
T433	558514	158646043	38.56	94.12	86.11	99.57
T434	610661	175251452	38.09	94.01	85.85	99.3
T435	645224	186501849	38.18	94.27	86.37	99.6
T436	534548	154677920	38.2	93.72	85.29	99.32
T437	579452	164339671	38.88	94.09	86.02	99.49
T438	567687	161606946	38.68	93.77	85.51	98.8
T439	501590	141003546	38.96	94.01	85.93	99.05
T445	581713	166534989	38.29	94.08	86.03	99.04
T446	589786	167815054	38.52	94.09	86.05	99.49
T447	205140	48031710	39.75	94.57	87.2	99.45
T449	534887	153049441	38.14	94.27	86.37	99.27
T450	618716	175407886	38.53	94.42	86.68	99
T451	581491	163689436	38.82	94.36	86.59	99.31
T452	687285	199773548	38.12	94.28	86.39	99.64
T453	536365	151812422	38.76	93.78	85.49	99.25
T454	587275	165992692	38.65	94.21	86.29	99.5
T455	589448	169086001	38.17	94.09	86.04	87.83
T456	597906	172326024	38.31	94.18	86.19	88.84
T457	636211	182703411	38.41	94.39	86.58	90.53
T458	561140	156645956	39.25	93.76	85.44	90.12
T459	637367	179982778	38.73	94.27	86.37	92.03
T460	573639	163219257	38.65	94.2	86.25	91.25
T461	460703	130778955	38.17	93.81	85.49	91.23
T462	572435	160630313	38.54	94.08	86.02	90.64
T463	605380	172500656	38.42	94.31	86.45	85.78
T464	601013	171690905	38.09	94.39	86.58	90
T465	629077	178470523	38.61	93.92	85.69	91.93
T466	650137	182528850	38.67	94.07	86.02	91.46
T471	645674	184330662	38.44	94.04	85.9	91.63
T472	644704	182900121	38.44	94.19	86.19	95.47
T477	613011	170690559	38.53	94.36	86.58	90.3
T479	619241	170541060	39.15	94.28	86.45	88.86
T480	583137	165906165	38.59	94.53	86.87	91
T481	407417	116017393	38.14	93.91	85.74	93.27
T485	408073	116047273	37.85	94.45	86.78	91.9
T486	484615	138992500	37.56	94.36	86.63	95.09
T487	548908	158356843	37.59	94.21	86.28	91.64
T488	395156	112941423	37.76	94.08	86.06	94.44
T489	375463	107281939	37.82	93.86	85.62	89.63
T490	412220	117506727	37.7	94.21	86.36	89.71
T493	346738	99014917	37.85	93.97	85.86	99.69
T494	357191	101956135	37.7	93.97	85.89	99.33
T495	328530	93440781	38.13	93.74	85.41	93.34
T496	438566	125982787	37.72	93.95	85.81	93.14
T497	397437	114317495	37.71	94.09	86.05	91.12
T498	494565	142897769	37.83	94.09	86.01	90.76
T500	514702	148630886	37.82	94.44	86.68	92.23
T502	326197	92035553	38.21	94.05	86.01	87.83
T503	454998	131148056	37.42	94.08	86.07	92.31
T504	293247	80316080	38.97	94.19	86.31	92.16
T505	450492	129723803	37.51	94.25	86.41	89.89
T507	469277	135033744	37.43	94.09	86.11	91.16
T509	370848	106261715	37.57	94	85.98	84.88
T511	359505	103380249	37.42	94.22	86.33	88.28
T513	462353	134374265	37.06	94.45	86.8	89.1
T514	339554	96738211	38.08	93.96	85.81	86.4
T515	410370	118160583	37.56	94.1	86.08	86.2
T516	412913	118633987	37.89	94.19	86.27	86.03
T517	395225	112201452	37.97	94.38	86.64	85.83
T518	429848	122953893	37.77	94.17	86.22	85.62
T519	438560	125094285	37.78	94.21	86.31	85.42
T520	350242	99734396	38.17	94.27	86.4	99.6
T521	416278	119194476	37.84	94.31	86.55	99.32
T522	435412	124250202	37.83	94.32	86.45	99.49
T523	423351	120249681	38.05	94.3	86.5	98.8
T524	344216	98177793	37.91	93.94	85.82	94.4
T526	384323	109842642	37.78	94.13	86.15	89.19
Mean	470365	1.32626e+08	38.7135	94.1726	86.2228	93.9
Sum	196612427	55437622531	-	-	-

## Sheet: Table S2
Table S2. Statistics of sequencing depth data for 418 cherry tomatoes sequencing samples
ID	Mean depth	%(Depth ≥ 1000)	%(Depth ≥ 500)	%(Depth ≥ 200)	%(Depth ≥ 100)	%(Depth ≥ 50)	%(Depth ≥ 30)	%(Depth < 30)
100	129.6	0.00%	0.00%	0.96%	79.19%	97.85%	99.04%	0.96%
101	232.57	0.00%	0.00%	67.94%	95.93%	99.04%	99.28%	0.72%
102	1381.26	73.68%	97.37%	99.28%	99.28%	99.28%	99.76%	0.24%
103	1701.34	89.23%	98.09%	99.28%	99.28%	99.28%	99.28%	0.72%
104	370.04	0.00%	10.77%	93.06%	98.09%	99.28%	99.28%	0.72%
105	151.05	0.00%	0.00%	11.72%	89.95%	98.09%	99.04%	0.96%
106	343.66	0.00%	7.42%	92.34%	98.56%	99.28%	99.28%	0.72%
107	1039.68	53.35%	94.26%	99.04%	99.28%	99.28%	99.28%	0.72%
108	189.23	0.00%	0.00%	41.39%	95.45%	98.80%	99.28%	0.72%
109	56.03	0.00%	0.00%	0.00%	0.48%	50.96%	82.06%	17.94%
10	7104.72	99.28%	99.28%	99.28%	99.28%	100.00%	100.00%	0.00%
110	56.63	0.00%	0.00%	0.00%	0.00%	57.42%	90.91%	9.09%
111	1351.33	78.47%	96.17%	99.04%	99.28%	99.28%	99.28%	0.72%
112	146.24	0.00%	0.00%	9.09%	88.04%	98.56%	99.28%	0.72%
113	429.01	0.00%	29.90%	94.98%	98.56%	99.28%	99.28%	0.72%
114	174.74	0.00%	0.00%	30.86%	93.78%	98.80%	99.28%	0.72%
115	439.59	0.00%	28.47%	98.33%	99.28%	99.28%	99.28%	0.72%
116	119.95	0.00%	0.00%	0.48%	70.33%	96.89%	99.04%	0.96%
117	399.76	0.00%	20.57%	94.98%	98.56%	99.28%	99.28%	0.72%
118	261.93	0.00%	0.24%	83.01%	97.37%	99.04%	99.28%	0.72%
119	211	0.00%	0.00%	56.70%	93.78%	98.33%	99.04%	0.96%
11	650.6	3.59%	77.51%	97.61%	99.28%	99.28%	99.28%	0.72%
120	1876.31	93.54%	98.56%	99.28%	99.28%	99.28%	99.76%	0.24%
121	409.12	0.00%	25.36%	94.74%	98.33%	99.28%	99.28%	0.72%
122	168.69	0.00%	0.00%	28.71%	86.84%	93.54%	98.80%	1.20%
123	237.85	0.00%	0.00%	69.14%	95.22%	98.80%	99.28%	0.72%
124	259.79	0.48%	7.42%	59.81%	89.95%	96.89%	98.56%	1.44%
125	1108.61	54.55%	97.61%	99.04%	99.28%	99.28%	99.28%	0.72%
126	1138.43	63.64%	95.69%	99.04%	99.28%	99.28%	99.28%	0.72%
127	777.53	17.22%	87.80%	98.09%	99.28%	99.28%	99.28%	0.72%
128	672.85	5.26%	80.14%	98.09%	99.28%	99.28%	99.28%	0.72%
129	319.11	0.00%	4.07%	89.00%	98.33%	99.28%	99.28%	0.72%
12	670.4	1.67%	86.36%	98.09%	99.28%	99.28%	99.28%	0.72%
130	110.11	0.00%	0.00%	0.24%	66.99%	95.45%	99.04%	0.96%
131	286.44	0.00%	0.72%	85.41%	99.28%	99.28%	99.28%	0.72%
132	96.07	0.00%	0.00%	0.24%	43.78%	94.26%	98.56%	1.44%
133	110.48	0.00%	0.00%	0.48%	59.33%	93.06%	98.09%	1.91%
134	654.85	4.31%	78.71%	98.33%	99.28%	99.28%	99.28%	0.72%
135	73.6	0.00%	0.00%	0.00%	18.42%	72.97%	94.02%	5.98%
136	149.24	0.00%	0.00%	11.96%	90.43%	98.56%	99.04%	0.96%
137	167.12	0.00%	0.00%	27.75%	89.47%	98.56%	99.28%	0.72%
138	312	0.00%	0.24%	90.91%	97.37%	99.04%	99.28%	0.72%
139	3480.28	97.37%	99.04%	99.28%	99.28%	99.76%	100.00%	0.00%
13	161.68	0.00%	0.00%	20.10%	91.63%	99.04%	99.28%	0.72%
140	355.42	0.00%	9.81%	92.82%	98.33%	99.28%	99.28%	0.72%
141	305.78	0.00%	1.67%	86.84%	98.33%	99.28%	99.28%	0.72%
142	253.67	0.00%	0.00%	78.23%	96.17%	98.80%	99.28%	0.72%
143	280.67	0.00%	0.24%	86.60%	96.89%	99.28%	99.28%	0.72%
145	68.75	0.00%	0.00%	0.00%	5.02%	77.75%	93.06%	6.94%
146	496.37	0.24%	45.93%	95.93%	99.04%	99.28%	99.28%	0.72%
147	214.5	0.00%	0.00%	55.26%	90.91%	97.61%	99.04%	0.96%
148	290.16	0.00%	0.96%	86.12%	98.09%	99.28%	99.28%	0.72%
149	56.86	0.00%	0.00%	0.00%	5.26%	50.48%	87.32%	12.68%
14	753.88	11.96%	89.00%	97.85%	99.04%	99.28%	99.28%	0.72%
150	513.4	0.00%	54.55%	97.13%	99.04%	99.28%	99.28%	0.72%
151	464.49	0.00%	36.36%	95.93%	99.04%	99.28%	99.28%	0.72%
152	570.05	0.48%	64.59%	97.85%	99.28%	99.28%	99.28%	0.72%
153	481.74	0.24%	44.02%	96.17%	99.28%	99.28%	99.28%	0.72%
154	288.46	0.00%	0.00%	87.32%	97.37%	99.04%	99.28%	0.72%
155	171.4	0.00%	0.00%	27.99%	91.15%	98.09%	99.28%	0.72%
156	56.52	0.00%	0.00%	0.00%	0.96%	56.22%	92.34%	7.66%
157	900.15	41.15%	87.32%	95.22%	98.56%	99.28%	99.28%	0.72%
158	52.7	0.00%	0.00%	0.00%	0.00%	47.37%	84.21%	15.79%
159	144.8	0.00%	0.00%	5.98%	90.19%	98.09%	99.28%	0.72%
160	1257.4	69.38%	96.17%	99.04%	99.28%	99.28%	99.28%	0.72%
161	120.6	0.00%	0.00%	1.44%	73.92%	97.13%	99.28%	0.72%
162	188.63	0.00%	0.00%	41.15%	95.45%	99.04%	99.28%	0.72%
163	342.5	0.24%	14.83%	83.73%	92.11%	96.41%	99.04%	0.96%
164	185.13	0.00%	0.00%	39.23%	96.17%	99.28%	99.28%	0.72%
165	104.01	0.00%	0.00%	0.48%	51.67%	94.98%	98.33%	1.67%
166	429.05	0.00%	27.51%	96.65%	98.80%	99.28%	99.28%	0.72%
167	97.28	0.00%	0.00%	0.00%	44.98%	95.22%	97.85%	2.15%
168	294.69	0.00%	0.96%	86.12%	97.37%	99.04%	99.28%	0.72%
169	445.88	0.00%	32.78%	95.69%	98.80%	99.28%	99.28%	0.72%
16	1052.97	46.89%	78.71%	83.25%	83.49%	83.49%	83.97%	16.03%
170	457.68	0.00%	37.08%	95.93%	99.04%	99.28%	99.28%	0.72%
171	371.39	0.00%	8.13%	93.78%	98.80%	99.28%	99.28%	0.72%
172	105.43	0.00%	0.00%	0.00%	55.50%	95.45%	98.56%	1.44%
173	446.62	0.24%	34.93%	94.50%	98.80%	99.28%	99.28%	0.72%
174	222.76	0.00%	0.00%	66.27%	95.69%	99.04%	99.28%	0.72%
175	50.92	0.00%	0.00%	0.00%	0.00%	48.56%	92.82%	7.18%
176	925.27	39.47%	89.23%	97.61%	99.04%	99.28%	99.28%	0.72%
177	433.85	0.00%	38.76%	76.32%	83.25%	85.65%	90.91%	9.09%
178	487.92	0.00%	43.30%	96.41%	99.04%	99.28%	99.28%	0.72%
179	112.12	0.00%	0.00%	0.24%	60.29%	94.74%	96.89%	3.11%
17	216.3	0.00%	0.00%	56.70%	96.17%	98.80%	99.28%	0.72%
180	93.53	0.00%	0.00%	0.00%	38.52%	95.22%	98.56%	1.44%
181	989.86	44.74%	92.58%	98.80%	99.28%	99.28%	99.28%	0.72%
182	257.5	0.00%	0.48%	75.84%	96.89%	99.04%	99.28%	0.72%
183	224.3	0.00%	0.00%	61.96%	95.69%	98.80%	99.28%	0.72%
184	352.21	0.00%	11.96%	90.43%	98.09%	99.28%	99.28%	0.72%
186	277.36	0.00%	2.63%	77.51%	93.54%	99.04%	99.28%	0.72%
187	48.85	0.00%	0.00%	0.00%	0.00%	36.36%	82.06%	17.94%
188	217.17	0.00%	1.44%	49.04%	94.26%	99.28%	99.28%	0.72%
189	80.49	0.00%	0.00%	0.00%	20.33%	87.08%	97.61%	2.39%
18	535.6	0.48%	53.83%	96.65%	99.28%	99.28%	99.28%	0.72%
190	1024.09	51.20%	94.74%	98.80%	99.28%	99.28%	99.28%	0.72%
191	73.24	0.00%	0.00%	0.00%	10.77%	83.49%	94.50%	5.50%
192	381.81	0.00%	13.88%	94.02%	98.33%	99.28%	99.28%	0.72%
193	2664.07	96.89%	98.80%	99.28%	99.28%	99.52%	99.52%	0.48%
195	459.78	0.00%	38.76%	95.45%	98.33%	99.04%	99.28%	0.72%
197	332.55	0.00%	1.67%	92.82%	99.04%	99.28%	99.28%	0.72%
198	942.73	41.39%	92.82%	98.80%	99.28%	99.28%	99.28%	0.72%
199	629.91	0.96%	80.62%	96.89%	99.04%	99.28%	99.28%	0.72%
19	1554.71	89.95%	97.37%	99.04%	99.28%	99.28%	99.28%	0.72%
1	281.01	0.00%	2.15%	82.30%	97.61%	99.04%	99.28%	0.72%
200	4389.82	98.33%	99.28%	99.28%	99.28%	100.00%	100.00%	0.00%
201	294.5	0.00%	0.96%	87.08%	97.61%	99.28%	99.28%	0.72%
202	202.97	0.00%	0.00%	55.26%	90.67%	98.09%	99.28%	0.72%
203	57.4	0.00%	0.00%	0.00%	0.00%	67.94%	93.78%	6.22%
204	887	31.34%	90.19%	98.80%	99.28%	99.28%	99.28%	0.72%
205	460.12	0.72%	38.28%	94.02%	98.56%	99.28%	99.28%	0.72%
206	47.56	0.00%	0.00%	0.00%	0.00%	36.60%	89.00%	11.00%
207	146.14	0.00%	0.00%	10.05%	86.36%	96.89%	99.04%	0.96%
209	65.06	0.00%	0.00%	0.00%	3.11%	60.53%	77.03%	22.97%
20	530.09	0.24%	53.83%	96.89%	99.28%	99.28%	99.28%	0.72%
211	547.09	0.48%	58.37%	95.93%	99.04%	99.28%	99.28%	0.72%
213	168.82	0.00%	0.00%	27.51%	90.91%	98.80%	99.28%	0.72%
214	607.68	1.91%	71.29%	96.65%	99.04%	99.28%	99.28%	0.72%
215	67.88	0.00%	0.00%	0.00%	4.31%	80.14%	97.37%	2.63%
216	163.58	0.00%	0.00%	22.73%	90.43%	98.56%	99.04%	0.96%
217	416.33	0.00%	24.64%	95.22%	97.85%	99.04%	99.28%	0.72%
218	187.71	0.00%	0.00%	36.60%	80.14%	84.93%	86.84%	13.16%
219	48.73	0.00%	0.00%	0.00%	0.00%	42.11%	91.63%	8.37%
21	80.11	0.00%	0.00%	2.63%	17.70%	68.42%	89.23%	10.77%
220	70.51	0.00%	0.00%	0.00%	11.00%	74.64%	93.54%	6.46%
221	1276.01	61.96%	92.58%	98.56%	99.28%	99.28%	99.28%	0.72%
222	82.47	0.00%	0.00%	0.00%	19.38%	91.63%	98.80%	1.20%
224	142.8	0.00%	0.00%	8.13%	87.56%	98.09%	99.28%	0.72%
226	931.57	39.71%	90.19%	98.56%	99.28%	99.28%	99.28%	0.72%
227	58.02	0.00%	0.00%	0.00%	0.72%	61.96%	89.71%	10.29%
228	363.14	0.00%	10.29%	92.82%	98.33%	99.28%	99.28%	0.72%
229	766.16	20.10%	85.17%	98.56%	99.28%	99.28%	99.28%	0.72%
22	336.03	0.00%	7.66%	92.11%	98.09%	99.04%	99.04%	0.96%
230	523.4	4.31%	48.80%	89.23%	96.89%	98.09%	99.04%	0.96%
231	161.26	0.00%	0.00%	23.44%	91.63%	98.33%	99.28%	0.72%
232	436.37	0.00%	30.38%	95.45%	98.56%	99.28%	99.28%	0.72%
233	171.5	0.00%	0.00%	22.01%	63.40%	69.62%	71.77%	28.23%
234	808.59	22.49%	88.52%	98.56%	99.28%	99.28%	99.28%	0.72%
235	60.47	0.00%	0.00%	0.00%	0.96%	69.38%	92.34%	7.66%
236	118.14	0.00%	0.00%	0.48%	71.77%	97.13%	99.28%	0.72%
237	731.53	13.40%	86.60%	98.33%	99.28%	99.28%	99.28%	0.72%
238	100.23	0.00%	0.00%	0.00%	47.37%	94.26%	97.85%	2.15%
239	97.75	0.00%	0.00%	0.00%	45.22%	95.93%	98.56%	1.44%
23	146.98	0.00%	0.00%	11.24%	84.69%	97.37%	99.04%	0.96%
241	178.41	0.00%	0.00%	34.69%	91.87%	98.09%	99.04%	0.96%
242	143.02	0.00%	0.00%	5.02%	89.71%	98.33%	99.04%	0.96%
243	1059.4	55.50%	94.98%	98.80%	99.28%	99.28%	99.28%	0.72%
244	495.42	0.00%	48.80%	96.41%	99.28%	99.28%	99.28%	0.72%
245	453.9	0.00%	35.89%	95.45%	98.09%	99.28%	99.28%	0.72%
246	560.96	0.96%	60.53%	96.41%	99.28%	99.28%	99.28%	0.72%
247	50.88	0.00%	0.00%	0.00%	0.24%	39.71%	81.10%	18.90%
248	118.32	0.00%	0.00%	2.15%	67.46%	95.69%	98.80%	1.20%
249	450.2	0.00%	34.21%	97.37%	99.28%	99.28%	99.28%	0.72%
24	130.19	0.00%	0.00%	4.55%	76.32%	97.85%	98.56%	1.44%
250	440.15	0.00%	32.78%	95.45%	97.85%	99.28%	99.28%	0.72%
251	991.08	45.45%	93.54%	98.80%	99.28%	99.28%	99.28%	0.72%
252	40.87	0.00%	0.00%	0.00%	0.00%	9.81%	64.11%	35.89%
253	83.94	0.00%	0.00%	0.00%	21.05%	91.63%	98.09%	1.91%
255	45.4	0.00%	0.00%	0.00%	0.00%	21.05%	70.81%	29.19%
256	232.37	0.00%	0.00%	67.46%	95.93%	99.04%	99.28%	0.72%
257	410.9	0.48%	29.19%	87.08%	93.78%	98.33%	99.28%	0.72%
258	139.01	0.00%	0.00%	5.02%	84.45%	98.56%	99.28%	0.72%
259	46.57	0.00%	0.00%	0.00%	0.00%	25.12%	70.33%	29.67%
25	176.83	0.00%	0.00%	40.67%	73.68%	94.26%	97.85%	2.15%
260	55.37	0.00%	0.00%	0.00%	0.00%	58.13%	90.91%	9.09%
261	868.74	31.10%	89.00%	98.33%	99.28%	99.28%	99.28%	0.72%
263	442.27	0.00%	33.01%	95.22%	98.33%	99.28%	99.28%	0.72%
264	341.16	0.00%	8.37%	92.11%	98.33%	99.28%	99.28%	0.72%
265	154.73	0.00%	0.00%	16.27%	88.04%	98.56%	99.28%	0.72%
266	368.27	0.00%	10.53%	93.54%	98.56%	99.28%	99.28%	0.72%
267	553.4	0.24%	64.59%	98.09%	99.28%	99.28%	99.28%	0.72%
268	581.31	1.44%	64.59%	96.89%	99.28%	99.28%	99.28%	0.72%
269	131.23	0.00%	0.00%	1.91%	83.73%	97.37%	99.28%	0.72%
26	124.73	0.00%	0.00%	0.96%	81.34%	97.61%	98.33%	1.67%
270	168.95	0.00%	0.00%	24.64%	92.11%	98.56%	99.04%	0.96%
271	234.9	0.00%	0.00%	67.94%	96.17%	98.56%	99.28%	0.72%
272	244.78	0.00%	0.00%	72.49%	96.65%	99.04%	99.04%	0.96%
273	992.45	44.50%	93.30%	99.04%	99.28%	99.28%	99.28%	0.72%
274	100.21	0.00%	0.00%	0.00%	50.24%	95.45%	99.04%	0.96%
275	66.49	0.00%	0.00%	0.00%	4.31%	78.71%	94.02%	5.98%
276	105.73	0.00%	0.00%	0.72%	54.78%	92.58%	97.61%	2.39%
277	364.29	0.00%	11.72%	93.06%	98.33%	99.04%	99.28%	0.72%
278	239.58	0.00%	0.00%	73.68%	97.61%	98.80%	99.28%	0.72%
279	134.54	0.00%	0.00%	4.31%	82.78%	98.09%	99.04%	0.96%
27	157.23	0.00%	0.00%	21.53%	86.60%	97.85%	98.80%	1.20%
280	498.78	0.00%	45.93%	96.41%	99.04%	99.28%	99.28%	0.72%
281	624.28	0.72%	79.43%	98.09%	99.28%	99.28%	99.28%	0.72%
282	107.35	0.00%	0.00%	0.00%	59.33%	96.41%	98.80%	1.20%
283	250.19	0.00%	0.96%	70.57%	95.22%	99.04%	99.28%	0.72%
288	41.07	0.00%	0.00%	0.00%	0.00%	10.05%	60.05%	39.95%
289	126.93	0.00%	0.00%	0.96%	82.54%	97.61%	99.04%	0.96%
28	67.65	0.00%	0.00%	0.00%	5.26%	82.30%	96.65%	3.35%
298	789.97	20.10%	87.80%	97.85%	99.28%	99.28%	99.28%	0.72%
29	411.03	0.00%	26.08%	93.30%	98.33%	99.28%	99.28%	0.72%
2	67.84	0.00%	0.00%	0.00%	6.94%	72.25%	89.00%	11.00%
30	1077.76	56.70%	94.98%	99.04%	99.28%	99.28%	99.28%	0.72%
310	1298.83	72.73%	95.69%	99.04%	99.28%	99.28%	99.28%	0.72%
312	630.63	2.15%	75.84%	98.33%	99.28%	99.28%	99.28%	0.72%
314	79.36	0.00%	0.00%	0.00%	16.27%	91.15%	98.33%	1.67%
317	151.16	0.00%	0.48%	11.24%	89.00%	98.56%	99.28%	0.72%
31	3160.55	97.13%	99.28%	99.28%	99.28%	99.76%	100.00%	0.00%
3240	213.37	0.00%	0.00%	62.44%	94.98%	98.09%	98.80%	1.20%
32	852.54	27.03%	92.34%	99.04%	99.28%	99.28%	99.28%	0.72%
33	97.77	0.00%	0.00%	0.24%	47.37%	89.95%	96.89%	3.11%
34	816.96	24.40%	88.28%	97.85%	99.28%	99.28%	99.28%	0.72%
35	203.05	0.00%	0.00%	48.80%	94.98%	97.37%	98.56%	1.44%
36	48.36	0.00%	0.00%	0.00%	0.00%	35.17%	87.32%	12.68%
37	143.86	0.00%	0.00%	6.94%	85.89%	96.65%	98.33%	1.67%
38	705.42	10.77%	83.01%	98.33%	99.28%	99.28%	99.28%	0.72%
39	59.49	0.00%	0.00%	0.00%	0.72%	69.62%	93.54%	6.46%
3	1403.23	79.67%	96.41%	99.04%	99.28%	99.28%	99.28%	0.72%
40	456.52	0.00%	36.36%	96.65%	98.80%	99.28%	99.28%	0.72%
41	2182.26	96.41%	99.04%	99.28%	99.28%	99.28%	99.52%	0.48%
42	116.48	0.00%	0.00%	0.48%	68.42%	96.17%	98.80%	1.20%
43	1315.74	80.62%	96.65%	99.28%	99.28%	99.28%	99.28%	0.72%
45	1156.91	69.62%	96.17%	99.04%	99.28%	99.28%	99.28%	0.72%
46	67.51	0.00%	0.00%	0.00%	2.39%	82.78%	96.65%	3.35%
47	218.06	0.00%	0.00%	64.59%	93.78%	99.28%	99.28%	0.72%
48	357.28	0.00%	7.66%	92.34%	98.09%	99.28%	99.28%	0.72%
49	176.38	0.00%	0.00%	28.95%	92.11%	98.56%	98.80%	1.20%
4	222.99	0.00%	0.00%	59.81%	94.02%	97.61%	98.80%	1.20%
50	409.16	0.00%	21.77%	94.74%	98.56%	99.28%	99.28%	0.72%
52	531.17	0.48%	55.98%	95.69%	98.80%	99.28%	99.28%	0.72%
53	109.88	0.00%	0.00%	0.96%	59.33%	95.22%	98.80%	1.20%
54	365.44	0.00%	10.05%	94.50%	98.56%	99.28%	99.28%	0.72%
55	57.05	0.00%	0.00%	0.00%	0.24%	62.20%	92.34%	7.66%
56	238.78	0.00%	0.00%	75.12%	96.89%	98.80%	99.28%	0.72%
57	110.78	0.00%	0.00%	0.72%	63.64%	96.65%	99.04%	0.96%
58	685.27	4.07%	83.25%	97.85%	99.28%	99.28%	99.28%	0.72%
59	769.69	14.83%	88.04%	98.09%	99.04%	99.28%	99.28%	0.72%
601	847.1	26.08%	92.11%	98.56%	99.28%	99.28%	99.28%	0.72%
602	76.62	0.00%	0.00%	0.00%	12.44%	87.32%	96.65%	3.35%
603	281.41	0.00%	0.00%	84.93%	96.89%	98.33%	99.04%	0.96%
604	79.43	0.00%	0.00%	0.00%	18.42%	80.38%	89.47%	10.53%
605	936.06	43.06%	94.98%	99.04%	99.28%	99.28%	99.28%	0.72%
606	80.73	0.00%	0.00%	0.00%	16.51%	86.12%	91.63%	8.37%
607	368.73	0.00%	18.42%	87.80%	96.89%	98.33%	98.80%	1.20%
608	42.68	0.00%	0.00%	0.00%	0.00%	17.46%	81.82%	18.18%
609	109.37	0.00%	0.00%	0.00%	62.92%	96.65%	98.80%	1.20%
60	309.39	0.00%	5.02%	87.32%	97.37%	99.28%	99.28%	0.72%
610	164.03	0.00%	0.00%	20.33%	91.87%	98.33%	99.28%	0.72%
611	114.82	0.00%	0.00%	0.00%	69.62%	97.13%	98.80%	1.20%
612	739.98	10.77%	86.12%	97.85%	99.28%	99.28%	99.28%	0.72%
613	389.38	0.00%	18.66%	94.02%	99.28%	99.28%	99.28%	0.72%
614	148.22	0.00%	0.00%	9.09%	89.00%	98.33%	99.04%	0.96%
615	82.15	0.00%	0.00%	0.00%	20.10%	92.11%	97.37%	2.63%
616	673.16	9.09%	77.03%	98.09%	99.28%	99.28%	99.28%	0.72%
617	123.22	0.00%	0.00%	1.44%	77.99%	97.37%	99.04%	0.96%
618	224.54	0.00%	0.24%	60.53%	90.67%	97.85%	99.04%	0.96%
619	122.41	0.00%	0.00%	3.83%	69.14%	94.74%	98.80%	1.20%
61	297.65	0.00%	2.15%	87.08%	97.61%	99.28%	99.28%	0.72%
620	331.47	0.00%	7.42%	88.28%	98.09%	99.28%	99.28%	0.72%
621	215.27	0.00%	0.00%	56.94%	94.98%	98.56%	99.28%	0.72%
622	58.77	0.00%	0.00%	0.00%	0.24%	70.10%	94.74%	5.26%
623	230.79	0.00%	0.24%	66.03%	95.69%	98.80%	98.80%	1.20%
624	221.68	0.00%	0.00%	45.45%	79.43%	86.36%	86.84%	13.16%
625	977.32	45.93%	93.30%	98.09%	98.33%	98.33%	98.33%	1.67%
626	977.22	47.85%	94.74%	98.09%	98.33%	98.56%	99.04%	0.96%
627	488.64	0.48%	45.69%	95.22%	98.33%	98.80%	98.80%	1.20%
628	86.23	0.00%	0.00%	0.48%	21.29%	90.91%	98.33%	1.67%
629	56.65	0.00%	0.00%	0.00%	0.48%	55.74%	87.56%	12.44%
62	132.53	0.00%	0.00%	4.55%	76.56%	97.61%	98.80%	1.20%
630	107.18	0.00%	0.00%	0.72%	56.46%	91.87%	97.61%	2.39%
631	352.6	0.00%	7.42%	92.58%	97.61%	99.28%	99.28%	0.72%
632	388.04	0.00%	19.62%	87.08%	92.82%	98.56%	98.80%	1.20%
633	111.42	0.00%	0.00%	0.00%	62.44%	96.17%	97.61%	2.39%
634	261.79	0.00%	0.72%	78.23%	96.41%	98.80%	99.04%	0.96%
635	53.46	0.00%	0.00%	0.00%	0.24%	46.41%	83.97%	16.03%
636	437.59	0.00%	30.38%	95.22%	98.80%	99.28%	99.28%	0.72%
637	245.84	0.00%	0.00%	74.64%	96.17%	98.56%	99.04%	0.96%
638	155.73	0.00%	0.00%	17.94%	86.60%	97.61%	99.04%	0.96%
639	157.14	0.00%	0.00%	17.94%	90.19%	98.33%	99.04%	0.96%
63	426.17	2.15%	30.86%	85.41%	95.69%	99.28%	99.28%	0.72%
640	362.98	0.00%	13.64%	93.06%	97.13%	99.28%	99.28%	0.72%
642	287.53	0.00%	0.00%	84.93%	97.85%	99.04%	99.28%	0.72%
643	172.26	0.00%	0.00%	30.86%	90.19%	97.13%	98.09%	1.91%
644	414.69	0.00%	21.29%	94.98%	98.56%	99.28%	99.28%	0.72%
645	118.74	0.00%	0.00%	0.96%	70.57%	92.58%	97.85%	2.15%
646	562.26	0.96%	61.96%	97.13%	99.04%	99.04%	99.04%	0.96%
647	875.61	31.10%	92.34%	98.33%	99.28%	99.28%	99.28%	0.72%
648	47.39	0.00%	0.00%	0.00%	0.00%	31.82%	85.65%	14.35%
649	117.74	0.00%	0.00%	0.24%	73.44%	97.13%	98.80%	1.20%
64	147.74	0.00%	0.00%	11.72%	88.52%	98.09%	99.04%	0.96%
650	222.65	0.00%	0.00%	62.68%	93.30%	98.80%	99.04%	0.96%
651	109.59	0.00%	0.00%	0.48%	57.42%	88.52%	92.58%	7.42%
652	200.34	0.00%	0.00%	49.04%	95.93%	99.04%	99.28%	0.72%
653	46.79	0.00%	0.00%	0.00%	0.00%	31.10%	85.41%	14.59%
65	51.45	0.00%	0.00%	0.00%	0.00%	40.67%	75.84%	24.16%
66	148.85	0.00%	0.00%	11.96%	87.56%	97.13%	98.56%	1.44%
67	83.53	0.00%	0.00%	0.00%	22.97%	81.82%	89.95%	10.05%
68	143.72	0.00%	0.00%	11.00%	86.60%	98.33%	99.04%	0.96%
69	215.04	0.00%	0.00%	58.37%	94.74%	98.56%	99.04%	0.96%
70	62.02	0.00%	0.00%	0.00%	1.44%	75.60%	95.93%	4.07%
71	150.5	0.00%	0.00%	13.64%	89.23%	97.85%	99.04%	0.96%
72-1	258.32	0.00%	0.00%	84.93%	97.61%	99.04%	99.28%	0.72%
72-2	394.32	0.00%	14.11%	94.26%	98.80%	99.04%	99.28%	0.72%
73	533.92	0.00%	58.13%	97.61%	98.80%	99.28%	99.28%	0.72%
74	90.14	0.00%	0.00%	0.00%	36.84%	88.76%	96.89%	3.11%
75	44.73	0.00%	0.00%	0.00%	0.00%	21.05%	77.51%	22.49%
76	103.45	0.00%	0.00%	0.00%	53.83%	94.50%	97.13%	2.87%
77	89.08	0.00%	0.00%	0.00%	32.78%	90.91%	97.85%	2.15%
78	165.23	0.00%	0.00%	16.51%	93.54%	99.04%	99.28%	0.72%
79	252.91	0.00%	0.24%	78.47%	95.69%	99.04%	99.28%	0.72%
7	506.35	0.00%	50.96%	96.65%	98.80%	99.28%	99.28%	0.72%
80	57.02	0.00%	0.00%	0.00%	0.24%	60.29%	89.00%	11.00%
81	429.44	0.00%	31.10%	94.98%	98.33%	99.28%	99.28%	0.72%
82	53.88	0.00%	0.00%	0.00%	0.72%	34.45%	64.59%	35.41%
83	60.67	0.00%	0.00%	0.00%	1.20%	67.94%	94.50%	5.50%
84	1614.86	89.71%	97.85%	99.28%	99.28%	99.28%	99.52%	0.48%
85	152.87	0.00%	0.00%	13.88%	88.04%	96.89%	99.04%	0.96%
86	146.83	0.00%	0.00%	14.83%	81.58%	97.61%	98.80%	1.20%
87	416.55	0.00%	24.88%	93.30%	98.33%	99.04%	99.04%	0.96%
88	352.96	0.00%	9.81%	92.34%	98.33%	99.28%	99.28%	0.72%
8	99.73	0.00%	0.00%	0.00%	35.89%	64.35%	68.18%	31.82%
90	767.28	17.94%	88.28%	98.09%	99.28%	99.28%	99.28%	0.72%
91	357.01	0.00%	11.96%	93.06%	98.56%	99.28%	99.28%	0.72%
92	597.08	0.96%	72.49%	97.13%	98.80%	99.28%	99.28%	0.72%
93	203.63	0.00%	0.24%	52.15%	96.41%	98.80%	99.28%	0.72%
94	114.28	0.00%	0.00%	0.24%	43.78%	60.29%	62.20%	37.80%
96	175.52	0.00%	0.00%	22.49%	53.83%	61.48%	62.44%	37.56%
97	87.11	0.00%	0.00%	0.00%	25.12%	92.58%	98.33%	1.67%
98	115.99	0.00%	0.00%	0.48%	67.46%	95.69%	98.09%	1.91%
99	62.19	0.00%	0.00%	0.00%	3.35%	64.11%	92.34%	7.66%
9	58.34	0.00%	0.00%	0.00%	0.96%	59.81%	87.08%	12.92%
T401	1342.44	78.23%	96.65%	99.28%	99.28%	99.28%	99.28%	0.72%
T402	191.32	0.00%	0.00%	43.30%	92.34%	98.80%	99.28%	0.72%
T403	189.53	0.00%	0.00%	40.19%	94.74%	98.56%	99.28%	0.72%
T404	802.88	21.29%	88.28%	98.56%	99.28%	99.28%	99.28%	0.72%
T405	116.32	0.00%	0.00%	2.15%	60.29%	95.93%	98.56%	1.44%
T406	207.02	0.00%	0.96%	49.04%	67.70%	92.34%	97.61%	2.39%
T407	1067.78	52.15%	87.32%	98.09%	99.28%	99.28%	99.28%	0.72%
T408	193.91	0.00%	0.00%	42.82%	94.50%	98.80%	99.28%	0.72%
T409	2115.43	96.41%	98.80%	99.28%	99.28%	99.28%	99.52%	0.48%
T410	341.53	0.00%	9.33%	90.67%	98.09%	99.28%	99.28%	0.72%
T411	235.9	0.00%	0.48%	65.55%	96.65%	99.04%	99.28%	0.72%
T412	803.5	29.90%	77.03%	97.61%	99.28%	99.28%	99.28%	0.72%
T413	97.29	0.00%	0.00%	0.00%	46.41%	92.82%	98.56%	1.44%
T415	454.27	0.00%	34.45%	95.22%	99.04%	99.28%	99.28%	0.72%
T416	188.53	0.00%	0.00%	48.09%	80.62%	96.65%	99.04%	0.96%
T417	299.7	0.00%	1.44%	83.49%	98.09%	99.28%	99.28%	0.72%
T418	273.4	0.00%	4.07%	68.66%	84.69%	97.13%	98.56%	1.44%
T421	365.44	0.00%	10.53%	93.30%	98.56%	99.28%	99.28%	0.72%
T422	386.17	0.00%	10.53%	95.69%	98.56%	99.28%	99.28%	0.72%
T423	127.4	0.00%	0.00%	7.66%	66.75%	94.02%	98.33%	1.67%
T426	457.49	0.00%	37.56%	95.69%	98.33%	99.28%	99.28%	0.72%
T427	93.99	0.00%	0.00%	0.00%	36.84%	73.44%	79.43%	20.57%
T428	109.07	0.00%	0.00%	0.24%	60.53%	96.41%	98.56%	1.44%
T429	237.56	0.00%	0.00%	68.18%	96.41%	98.80%	99.04%	0.96%
T431	54.39	0.00%	0.00%	0.00%	0.00%	55.02%	88.04%	11.96%
T432	268.12	0.00%	0.24%	84.21%	97.37%	98.80%	99.28%	0.72%
T433	372.25	0.00%	16.03%	93.30%	98.56%	99.28%	99.28%	0.72%
T434	269.3	0.00%	0.00%	87.32%	98.09%	99.28%	99.28%	0.72%
T435	97.39	0.00%	0.00%	0.00%	31.58%	60.77%	64.83%	35.17%
T436	102.78	0.00%	0.00%	0.00%	55.50%	95.93%	98.56%	1.44%
T437	486.29	0.24%	45.22%	96.65%	98.80%	99.28%	99.28%	0.72%
T438	94.15	0.00%	0.00%	0.00%	42.11%	95.45%	98.56%	1.44%
T439	244.59	0.00%	0.00%	75.12%	95.93%	99.04%	99.28%	0.72%
T445	69.9	0.00%	0.00%	0.00%	6.22%	86.36%	97.13%	2.87%
T446	56.41	0.00%	0.00%	0.00%	0.00%	63.40%	94.02%	5.98%
T447	467.73	0.00%	38.52%	97.37%	99.28%	99.28%	99.28%	0.72%
T449	351.23	0.00%	13.88%	88.28%	97.13%	99.28%	99.28%	0.72%
T450	525	1.91%	52.15%	97.13%	99.04%	99.28%	99.28%	0.72%
T451	289.76	0.00%	7.66%	79.43%	95.45%	99.04%	99.04%	0.96%
T452	422.3	0.00%	28.95%	94.98%	98.56%	99.28%	99.28%	0.72%
T453	1004.37	46.89%	93.30%	98.56%	98.80%	98.80%	99.04%	0.96%
T454	138.16	0.00%	0.00%	7.42%	83.25%	98.33%	99.28%	0.72%
T455	121.27	0.00%	0.00%	0.72%	73.92%	96.65%	98.56%	1.44%
T456	50.02	0.00%	0.00%	0.00%	5.74%	25.60%	82.78%	17.22%
T457	389.66	0.00%	16.27%	94.02%	98.33%	99.28%	99.28%	0.72%
T458	96.92	0.00%	0.00%	2.63%	38.52%	91.15%	95.69%	4.31%
T459	201.23	0.00%	0.00%	52.63%	74.16%	84.69%	96.41%	3.59%
T460	1107.32	54.31%	84.69%	89.95%	90.19%	90.43%	90.43%	9.57%
T461	193.8	0.00%	0.00%	41.15%	94.50%	98.80%	99.28%	0.72%
T462	75.82	0.00%	0.00%	0.00%	14.11%	81.58%	96.17%	3.83%
T463	45.48	0.00%	0.00%	0.00%	0.00%	28.23%	83.73%	16.27%
T464	311.71	0.00%	0.48%	89.71%	98.33%	99.28%	99.28%	0.72%
T465	154.64	0.00%	0.00%	17.22%	65.79%	79.19%	79.67%	20.33%
T466	244.23	0.00%	0.00%	69.14%	96.65%	98.56%	99.28%	0.72%
T471	92	0.00%	0.00%	0.00%	35.89%	93.54%	97.85%	2.15%
T472	54.07	0.00%	0.00%	0.00%	0.48%	52.87%	87.80%	12.20%
T477	483.55	0.00%	43.06%	96.89%	98.80%	99.04%	99.04%	0.96%
T479	55.8	0.00%	0.00%	0.00%	4.55%	38.76%	75.36%	24.64%
T480	61.32	0.00%	0.00%	0.00%	4.07%	55.50%	84.45%	15.55%
T481	99.74	0.00%	0.00%	0.24%	47.85%	93.78%	98.09%	1.91%
T485	810.39	26.32%	80.62%	98.33%	99.04%	99.28%	99.28%	0.72%
T486	394.93	0.00%	17.94%	94.74%	98.56%	99.04%	99.04%	0.96%
T487	354.73	0.00%	11.24%	91.15%	98.80%	99.04%	99.28%	0.72%
T488	609.6	3.35%	61.48%	85.17%	87.56%	88.04%	88.04%	11.96%
T489	1423.61	80.62%	96.65%	99.04%	99.28%	99.28%	99.52%	0.48%
T490	182.49	0.00%	3.83%	20.57%	87.80%	96.89%	97.61%	2.39%
T493	96.11	0.00%	0.00%	0.00%	42.82%	93.78%	97.37%	2.63%
T494	840.3	27.51%	91.39%	98.33%	99.28%	99.28%	99.28%	0.72%
T495	66.45	0.00%	0.00%	3.35%	7.42%	36.84%	74.40%	25.60%
T496	160.57	0.00%	0.00%	22.25%	90.43%	97.61%	99.04%	0.96%
T497	173.51	0.00%	0.00%	34.69%	81.58%	97.13%	99.28%	0.72%
T498	172.56	0.00%	0.00%	17.70%	46.17%	52.39%	53.83%	46.17%
T500	377.86	0.00%	18.90%	91.63%	97.85%	99.28%	99.28%	0.72%
T502	436.11	0.00%	30.86%	94.02%	98.09%	99.28%	99.28%	0.72%
T503	3127.49	96.65%	99.04%	99.28%	99.28%	99.52%	100.00%	0.00%
T504	504.83	5.74%	44.50%	92.11%	98.56%	99.28%	99.28%	0.72%
T505	179.28	0.00%	0.00%	44.98%	61.00%	90.19%	98.33%	1.67%
T507	246.27	0.00%	0.00%	72.97%	97.37%	99.04%	99.28%	0.72%
T509	138.34	0.00%	0.00%	7.18%	81.82%	97.61%	99.04%	0.96%
T511	340.45	0.00%	2.63%	94.26%	98.09%	99.04%	99.28%	0.72%
T513	1088.17	59.33%	88.76%	98.56%	99.04%	99.28%	99.28%	0.72%
T514	562.42	8.85%	48.56%	93.54%	98.09%	99.04%	99.28%	0.72%
T515	482.24	7.42%	45.93%	64.59%	68.90%	82.30%	94.02%	5.98%
T516	727.96	13.64%	81.10%	97.61%	99.04%	99.28%	99.28%	0.72%
T517	370.48	0.00%	23.44%	80.38%	97.61%	98.80%	99.04%	0.96%
T518	357.8	0.00%	12.44%	89.23%	98.09%	99.28%	99.28%	0.72%
T519	1037.13	50.96%	92.82%	98.56%	99.28%	99.28%	99.28%	0.72%
T520	158.37	0.00%	0.00%	21.53%	87.32%	98.80%	99.04%	0.96%
T521	121.18	0.00%	0.00%	0.48%	75.60%	97.37%	99.04%	0.96%
T522	212.24	0.00%	0.00%	59.57%	97.37%	99.28%	99.28%	0.72%
T523	170.48	0.00%	0.00%	28.71%	90.19%	98.09%	99.28%	0.72%
T524	184.27	0.00%	0.00%	37.80%	92.58%	98.56%	99.28%	0.72%
T526	892.06	32.30%	92.82%	98.80%	99.28%	99.28%	99.28%	0.72%

## Sheet: Table S3
Table S3. Statistics of genotype frequency data for 418 cherry tomatoes sequencing samples
Locus ID	Genotype frequency
100	T/T:0.9904|./.:0.0096
101	G/G:0.9904|./.:0.0072|A/G:0.0024
102	C/C:0.5526|C/T:0.4330|T/T:0.0120|./.:0.0024
103	T/T:0.9928|./.:0.0072
104	A/A:0.8565|G/G:0.0694|A/G:0.0670|./.:0.0072
105	G/G:0.8517|A/A:0.0766|A/G:0.0622|./.:0.0096
106	C/C:0.9474|C/T:0.0263|T/T:0.0191|./.:0.0072
107	C/C:0.9904|./.:0.0072|C/T:0.0024
108	C/C:0.9928|./.:0.0072
109	C/C:0.6077|./.:0.1794|A/A:0.1340|A/C:0.0789
10	C/C:1.0000
110	T/T:0.9019|./.:0.0909|C/T:0.0072
111	C/C:0.6172|T/T:0.2823|C/T:0.0933|./.:0.0072
112	A/A:0.9904|./.:0.0072|A/G:0.0024
113	G/G:0.9928|./.:0.0072
114	A/A:0.6172|T/T:0.2273|A/T:0.1483|./.:0.0072
115	G/G:0.9856|G/T:0.0072|./.:0.0072
116	T/T:0.6172|G/G:0.2799|G/T:0.0933|./.:0.0096
117	T/T:0.9928|./.:0.0072
118	A/A:0.9928|./.:0.0072
119	A/A:0.9904|./.:0.0096
11	G/G:0.9904|./.:0.0072|A/G:0.0024
120	A/A:0.9952|./.:0.0024|A/G:0.0024
121	C/C:0.9928|./.:0.0072
122	C/T:0.9880|./.:0.0120
123	C/C:0.9928|./.:0.0072
124	C/C:0.9856|./.:0.0144
125	A/A:0.9928|./.:0.0072
126	A/A:0.9928|./.:0.0072
127	T/T:0.9904|./.:0.0072|C/T:0.0024
128	C/C:0.8086|C/G:0.1507|A/C:0.0144|./.:0.0120|C/T:0.0120|A/G:0.0024
129	T/T:0.6244|A/A:0.2177|A/T:0.1507|./.:0.0072
12	A/A:0.5359|A/G:0.4569|./.:0.0072
130	C/C:0.6172|T/T:0.2799|C/T:0.0933|./.:0.0096
131	A/A:0.9928|./.:0.0072
132	C/C:0.9833|./.:0.0144|C/T:0.0024
133	C/C:0.9785|./.:0.0191|C/T:0.0024
134	G/G:0.9928|./.:0.0072
135	C/C:0.9354|./.:0.0598|C/T:0.0048
136	T/T:0.9904|./.:0.0096
137	G/G:0.9163|C/G:0.0574|C/C:0.0191|./.:0.0072
138	A/A:0.6100|A/G:0.3828|./.:0.0072
139	C/C:0.9976|A/C:0.0024
13	T/T:0.9928|./.:0.0072
140	C/C:0.5215|A/A:0.3636|A/C:0.1077|./.:0.0072
141	C/C:0.9904|./.:0.0072|C/T:0.0024
142	G/G:0.9713|A/A:0.0167|./.:0.0072|A/G:0.0048
143	T/T:0.9928|./.:0.0072
145	G/G:0.5096|A/A:0.3445|A/G:0.0766|./.:0.0694
146	C/C:0.5239|A/A:0.3541|A/C:0.1148|./.:0.0072
147	T/T:0.9880|./.:0.0096|C/C:0.0024
148	G/G:0.8780|A/A:0.0742|A/G:0.0407|./.:0.0072
149	G/G:0.8612|./.:0.1268|A/G:0.0072|A/A:0.0048
14	T/T:0.9904|./.:0.0072|C/T:0.0024
150	T/T:0.9928|./.:0.0072
151	C/C:0.9187|C/T:0.0502|T/T:0.0239|./.:0.0072
152	A/A:0.9187|A/G:0.0502|G/G:0.0239|./.:0.0072
153	G/G:0.9115|A/G:0.0526|A/A:0.0287|./.:0.0072
154	G/G:0.9928|./.:0.0072
155	C/C:0.9115|C/G:0.0502|G/G:0.0311|./.:0.0072
156	A/A:0.8517|./.:0.0766|A/G:0.0407|G/G:0.0311
157	A/A:0.9115|A/T:0.0502|T/T:0.0311|./.:0.0072
158	T/T:0.8038|./.:0.1579|C/C:0.0215|C/T:0.0167
159	A/A:0.8014|G/G:0.1005|A/G:0.0909|./.:0.0072
160	G/G:0.4880|A/A:0.3110|A/G:0.1938|./.:0.0072
161	C/C:0.7464|C/G:0.1435|G/G:0.1029|./.:0.0072
162	A/A:0.9928|./.:0.0072
163	A/A:0.9904|./.:0.0096
164	T/T:0.9880|./.:0.0072|C/C:0.0024|C/T:0.0024
165	T/T:0.9833|./.:0.0167
166	T/T:0.4641|C/C:0.3636|C/T:0.1651|./.:0.0072
167	A/A:0.9737|./.:0.0215|A/G:0.0048
168	C/C:0.7871|T/T:0.1316|C/T:0.0742|./.:0.0072
169	A/A:0.9880|./.:0.0072|T/T:0.0024|A/T:0.0024
16	A/A:0.8397|./.:0.1603
170	A/A:0.9928|./.:0.0072
171	A/A:0.9904|./.:0.0072|A/G:0.0024
172	C/C:0.7536|T/T:0.1507|C/T:0.0813|./.:0.0144
173	C/C:0.9928|./.:0.0072
174	T/T:0.6794|C/C:0.2464|C/T:0.0670|./.:0.0072
175	C/C:0.8900|./.:0.0718|C/T:0.0287|T/T:0.0096
176	A/A:0.9737|G/G:0.0120|./.:0.0072|A/G:0.0072
177	A/G:0.5526|G/G:0.1890|A/A:0.1675|./.:0.0909
178	T/T:0.6603|C/C:0.2105|C/T:0.1220|./.:0.0072
179	C/C:0.9689|./.:0.0311
17	G/G:0.6603|T/T:0.2512|G/T:0.0813|./.:0.0072
180	G/G:0.6435|A/A:0.1986|A/G:0.1435|./.:0.0144
181	G/G:0.9928|./.:0.0072
182	C/C:0.9809|C/T:0.0072|./.:0.0072|T/T:0.0048
183	A/A:0.9928|./.:0.0072
184	G/G:0.9928|./.:0.0072
186	T/T:0.9928|./.:0.0072
187	T/T:0.8206|./.:0.1794
188	C/T:0.8660|T/T:0.1244|./.:0.0072|C/C:0.0024
189	C/C:0.9761|./.:0.0239
18	A/A:0.9809|./.:0.0072|A/G:0.0072|G/G:0.0048
190	G/G:0.9928|./.:0.0072
191	T/T:0.9354|./.:0.0550|G/G:0.0048|G/T:0.0048
192	C/C:0.9809|./.:0.0072|C/T:0.0072|T/T:0.0048
193	A/A:0.7010|A/T:0.2943|./.:0.0048
195	A/G:0.9498|G/G:0.0431|./.:0.0072
197	A/G:0.5144|G/G:0.4785|./.:0.0072
198	C/C:0.9856|./.:0.0072|C/T:0.0072
199	T/T:0.9928|./.:0.0072
19	C/C:0.9928|./.:0.0072
1	G/G:0.9115|A/G:0.0694|A/A:0.0120|./.:0.0072
200	T/T:0.8278|G/T:0.0909|G/G:0.0813
201	T/T:0.8038|C/T:0.1005|C/C:0.0885|./.:0.0072
202	A/A:0.8038|A/G:0.1005|G/G:0.0885|./.:0.0072
203	A/A:0.7392|A/G:0.1100|G/G:0.0885|./.:0.0622
204	C/C:0.8230|A/A:0.0885|A/C:0.0813|./.:0.0072
205	G/G:0.9928|./.:0.0072
206	A/A:0.8900|./.:0.1100
207	T/T:0.6770|A/A:0.1914|A/T:0.1220|./.:0.0096
209	G/G:0.7703|./.:0.2297
20	T/T:0.6866|C/C:0.1818|C/T:0.1244|./.:0.0072
211	T/T:0.6842|C/C:0.1818|C/T:0.1268|./.:0.0072
213	T/T:0.6842|C/C:0.1818|C/T:0.1268|./.:0.0072
214	T/T:0.6842|C/C:0.1818|C/T:0.1268|./.:0.0072
215	T/T:0.9402|./.:0.0263|C/T:0.0215|C/C:0.0120
216	C/C:0.8062|G/G:0.1005|C/G:0.0837|./.:0.0096
217	A/A:0.6818|A/T:0.1770|T/T:0.1340|./.:0.0072
218	T/T:0.8565|./.:0.1316|C/C:0.0096|C/T:0.0024
219	A/A:0.9163|./.:0.0837
21	G/G:0.5885|A/A:0.1651|A/G:0.1388|./.:0.1077
220	A/A:0.4115|G/G:0.3301|A/G:0.1938|./.:0.0646
221	A/A:0.4976|G/G:0.3158|A/G:0.1794|./.:0.0072
222	T/T:0.5933|C/C:0.2344|C/T:0.1603|./.:0.0120
224	G/G:0.9928|./.:0.0072
226	G/G:0.8541|T/T:0.0789|G/T:0.0598|./.:0.0072
227	T/T:0.8182|./.:0.1029|C/C:0.0502|C/T:0.0287
228	T/T:0.9928|./.:0.0072
229	G/G:0.8014|A/G:0.1914|./.:0.0072
22	T/T:0.6459|C/C:0.2392|C/T:0.1053|./.:0.0096
230	A/A:0.9856|./.:0.0096|G/G:0.0024|A/G:0.0024
231	T/T:0.4904|A/A:0.3612|A/T:0.1411|./.:0.0072
232	A/A:0.4785|T/T:0.3804|A/T:0.1340|./.:0.0072
233	C/C:0.7177|./.:0.2823
234	G/G:0.4450|A/A:0.3947|A/G:0.1531|./.:0.0072
235	G/G:0.4115|A/A:0.3780|A/G:0.1340|./.:0.0766
236	C/C:0.9928|./.:0.0072
237	C/C:0.7273|T/T:0.1579|C/T:0.1077|./.:0.0072
238	G/G:0.6411|A/A:0.2560|A/G:0.0813|./.:0.0215
239	T/T:0.9856|./.:0.0144
23	A/A:0.6029|G/G:0.3086|A/G:0.0789|./.:0.0096
241	G/G:0.9904|./.:0.0096
242	G/G:0.5885|T/T:0.3397|G/T:0.0622|./.:0.0096
243	G/G:0.9928|./.:0.0072
244	C/C:0.9928|./.:0.0072
245	T/T:0.9928|./.:0.0072
246	T/T:0.5646|A/A:0.3158|A/T:0.1124|./.:0.0072
247	T/T:0.4067|A/A:0.3014|./.:0.1890|A/T:0.1029
248	G/G:0.9880|./.:0.0120
249	G/T:0.5957|G/G:0.1627|A/T:0.0981|./.:0.0694|A/A:0.0455|A/G:0.0287
24	G/G:0.5048|A/A:0.3517|A/G:0.1292|./.:0.0144
250	C/C:0.7321|A/A:0.1555|A/C:0.1053|./.:0.0072
251	C/C:0.7225|T/T:0.1555|C/T:0.1148|./.:0.0072
252	G/G:0.4426|./.:0.3589|A/A:0.1268|A/G:0.0718
253	T/T:0.6866|C/C:0.1866|C/T:0.1077|./.:0.0191
255	G/G:0.4689|./.:0.2919|A/A:0.1818|A/G:0.0574
256	G/G:0.6842|C/C:0.2010|C/G:0.1077|./.:0.0072
257	A/A:0.5933|T/T:0.2967|A/T:0.1029|./.:0.0072
258	G/G:0.6053|A/A:0.2751|A/G:0.1124|./.:0.0072
259	G/G:0.3684|./.:0.2967|A/A:0.2177|A/G:0.1172
25	A/A:0.7057|T/T:0.2321|A/T:0.0407|./.:0.0215
260	G/G:0.5359|A/A:0.2775|A/G:0.0957|./.:0.0909
261	A/A:0.9904|./.:0.0072|A/C:0.0024
263	A/A:0.5981|C/C:0.2799|A/C:0.1148|./.:0.0072
264	A/A:0.6627|G/G:0.2440|A/G:0.0861|./.:0.0072
265	G/G:0.5766|T/T:0.2775|G/T:0.1388|./.:0.0072
266	G/G:0.9904|./.:0.0072|G/T:0.0024
267	T/T:0.9928|./.:0.0072
268	C/C:0.5407|A/A:0.2847|A/C:0.1675|./.:0.0072
269	A/A:0.9904|./.:0.0072|A/T:0.0024
26	G/G:0.6172|A/A:0.2799|A/G:0.0861|./.:0.0167
270	G/G:0.5215|A/A:0.4163|A/G:0.0526|./.:0.0096
271	G/G:0.6292|A/A:0.2871|A/G:0.0766|./.:0.0072
272	G/G:0.9880|./.:0.0096|A/G:0.0024
273	G/G:0.6603|T/T:0.2679|G/T:0.0646|./.:0.0072
274	A/A:0.9761|./.:0.0096|T/T:0.0072|A/T:0.0072
275	C/C:0.9282|./.:0.0598|G/G:0.0072|C/G:0.0048
276	A/A:0.5694|G/G:0.3445|A/G:0.0622|./.:0.0239
277	T/T:0.5120|A/A:0.3756|A/T:0.1053|./.:0.0072
278	G/G:0.5813|A/A:0.3517|A/G:0.0598|./.:0.0072
279	A/A:0.9856|./.:0.0096|A/G:0.0048
27	G/G:0.5694|A/A:0.3636|A/G:0.0550|./.:0.0120
280	G/G:0.5837|A/A:0.3349|A/G:0.0742|./.:0.0072
281	T/T:0.6364|A/A:0.2416|A/T:0.1148|./.:0.0072
282	A/A:0.5239|T/T:0.3062|A/T:0.1579|./.:0.0120
283	G/G:0.6675|A/A:0.2153|A/G:0.1029|./.:0.0072|A/T:0.0048|T/T:0.0024
288	T/T:0.5144|./.:0.3995|G/G:0.0455|G/T:0.0407
289	T/T:0.7105|A/A:0.1818|A/T:0.0981|./.:0.0096
28	T/T:0.9665|./.:0.0335
298	G/G:0.7010|A/A:0.1651|A/G:0.1268|./.:0.0072
29	G/G:0.9282|A/G:0.0359|A/A:0.0287|./.:0.0072
2	A/A:0.6842|G/G:0.1220|./.:0.1100|A/G:0.0837
30	A/A:0.9330|G/G:0.0335|A/G:0.0263|./.:0.0072
310	A/A:0.9928|./.:0.0072
312	G/G:0.8517|A/G:0.0789|A/A:0.0622|./.:0.0072
314	C/C:0.9522|T/T:0.0167|./.:0.0167|C/T:0.0144
317	C/C:0.9665|T/T:0.0239|./.:0.0072|C/T:0.0024
31	T/T:0.9761|C/T:0.0120|C/C:0.0120
3240	G/G:0.7847|G/T:0.1029|T/T:0.1005|./.:0.0120
32	C/C:0.9928|./.:0.0072
33	A/A:0.8636|G/G:0.0622|A/G:0.0431|./.:0.0311
34	G/G:0.8660|C/C:0.0694|C/G:0.0574|./.:0.0072
35	A/A:0.8804|G/G:0.0622|A/G:0.0431|./.:0.0144
36	G/G:0.7703|./.:0.1268|A/A:0.0622|A/G:0.0407
37	G/G:0.9450|A/G:0.0215|./.:0.0167|A/A:0.0167
38	G/G:0.8971|A/A:0.0622|A/G:0.0335|./.:0.0072
39	G/G:0.8349|./.:0.0646|A/A:0.0598|A/G:0.0407
3	T/T:0.6148|C/C:0.2895|C/T:0.0885|./.:0.0072
40	G/G:0.9856|./.:0.0072|A/G:0.0072
41	G/G:0.9952|./.:0.0048
42	T/T:0.9880|./.:0.0120
43	G/G:0.9928|./.:0.0072
45	C/C:0.9689|A/A:0.0120|A/C:0.0120|./.:0.0072
46	C/C:0.9641|./.:0.0335|A/C:0.0024
47	T/T:0.9928|./.:0.0072
48	A/A:0.9928|./.:0.0072
49	A/A:0.9880|./.:0.0120
4	T/T:0.9785|./.:0.0120|A/T:0.0096
50	T/T:0.9928|./.:0.0072
52	C/C:0.9928|./.:0.0072
53	T/T:0.7297|C/C:0.1459|C/T:0.1124|./.:0.0120
54	A/G:0.9833|A/A:0.0096|./.:0.0072
55	A/A:0.9234|./.:0.0766
56	C/C:0.4785|T/T:0.3541|C/T:0.1603|./.:0.0072
57	T/T:0.9904|./.:0.0096
58	G/G:0.9928|./.:0.0072
59	T/T:0.9641|C/T:0.0191|C/C:0.0096|./.:0.0072
601	C/C:0.9809|./.:0.0072|C/T:0.0072|T/T:0.0048
602	T/T:0.9665|./.:0.0335
603	A/A:0.6340|G/G:0.2608|A/G:0.0957|./.:0.0096
604	A/A:0.4809|G/G:0.2919|A/G:0.1220|./.:0.1053
605	A/A:0.4234|G/G:0.4139|A/G:0.1555|./.:0.0072
606	G/G:0.6292|A/A:0.1746|A/G:0.1124|./.:0.0837
607	A/A:0.4713|G/G:0.3589|A/G:0.1579|./.:0.0120
608	A/A:0.6770|./.:0.1818|A/C:0.0742|C/C:0.0670
609	A/A:0.9880|./.:0.0120
60	G/G:0.6244|T/T:0.2225|G/T:0.1459|./.:0.0072
610	C/C:0.9378|C/T:0.0407|T/T:0.0144|./.:0.0072
611	T/T:0.8780|G/G:0.0670|G/T:0.0431|./.:0.0120
612	G/G:0.9928|./.:0.0072
613	A/A:0.9880|./.:0.0072|A/G:0.0048
614	G/G:0.6100|A/A:0.2727|A/G:0.1077|./.:0.0096
615	C/C:0.9569|./.:0.0263|A/C:0.0120|A/A:0.0048
616	A/A:0.9713|T/T:0.0167|./.:0.0072|A/T:0.0048
617	A/A:0.9809|./.:0.0096|G/G:0.0048|A/G:0.0048
618	C/C:0.9856|./.:0.0096|C/T:0.0024|T/T:0.0024
619	C/C:0.8732|T/T:0.0598|C/T:0.0550|./.:0.0120
61	G/G:0.9880|./.:0.0072|C/G:0.0024|C/C:0.0024
620	G/G:0.9833|A/A:0.0072|./.:0.0072|A/G:0.0024
621	G/G:0.6077|T/T:0.2919|G/T:0.0933|./.:0.0072
622	T/T:0.9211|./.:0.0526|C/T:0.0167|C/C:0.0096
623	G/G:0.9593|A/G:0.0167|./.:0.0120|A/A:0.0120
624	G/G:0.8421|./.:0.1316|C/C:0.0191|C/G:0.0072
625	A/A:0.9761|./.:0.0167|G/G:0.0048|A/G:0.0024
626	A/A:0.9785|./.:0.0096|G/G:0.0072|A/G:0.0048
627	C/C:0.9833|./.:0.0120|T/T:0.0048
628	A/A:0.9498|A/G:0.0215|./.:0.0167|G/G:0.0120
629	A/A:0.8445|./.:0.1244|T/T:0.0167|A/T:0.0144
62	C/C:0.9498|C/T:0.0215|T/T:0.0167|./.:0.0120
630	T/T:0.9378|./.:0.0239|G/T:0.0215|G/G:0.0167
631	T/T:0.9689|C/C:0.0144|C/T:0.0096|./.:0.0072
632	C/C:0.8947|T/T:0.0813|C/T:0.0120|./.:0.0120
633	C/C:0.9761|./.:0.0239
634	C/C:0.9833|./.:0.0096|C/T:0.0072
635	G/G:0.4258|A/A:0.2871|./.:0.1603|A/G:0.1268
636	G/G:0.9856|./.:0.0072|A/G:0.0072
637	A/A:0.7321|G/G:0.1507|A/G:0.1077|./.:0.0096
638	A/A:0.8182|C/C:0.0957|A/C:0.0766|./.:0.0096
639	A/A:0.9043|A/T:0.0455|T/T:0.0407|./.:0.0096
63	C/C:0.9091|C/T:0.0455|T/T:0.0383|./.:0.0072
640	A/A:0.9091|A/C:0.0455|C/C:0.0383|./.:0.0072
642	T/T:0.8900|C/T:0.0526|C/C:0.0502|./.:0.0072
643	A/A:0.8947|G/G:0.0455|A/G:0.0407|./.:0.0191
644	A/A:0.8852|A/T:0.0550|T/T:0.0526|./.:0.0072
645	T/T:0.8780|A/T:0.0502|A/A:0.0502|./.:0.0215
646	A/A:0.8947|A/G:0.0526|G/G:0.0431|./.:0.0096
647	G/G:0.7392|T/T:0.1340|G/T:0.1196|./.:0.0072
648	A/A:0.6555|./.:0.1435|A/T:0.1005|T/T:0.1005
649	T/T:0.7440|G/G:0.1268|G/T:0.1172|./.:0.0120
64	C/C:0.7464|A/A:0.1244|A/C:0.1196|./.:0.0096
650	T/T:0.7033|C/C:0.1435|C/T:0.1435|./.:0.0096
651	C/C:0.8971|./.:0.0742|C/T:0.0167|T/T:0.0120
652	A/A:0.7823|T/T:0.1148|A/T:0.0957|./.:0.0072
653	G/G:0.8278|./.:0.1459|A/A:0.0144|A/G:0.0120
65	A/A:0.7560|./.:0.2416|A/C:0.0024
66	G/G:0.9856|./.:0.0144
67	C/C:0.8947|./.:0.1005|C/T:0.0024|T/T:0.0024
68	T/T:0.7895|C/C:0.1053|C/T:0.0957|./.:0.0096
69	A/A:0.7225|T/T:0.1555|A/T:0.1124|./.:0.0096
70	A/A:0.9545|./.:0.0407|G/G:0.0024|A/G:0.0024
71	C/C:0.9665|C/T:0.0144|T/T:0.0096|./.:0.0096
72-1	A/A:0.9354|A/G:0.0431|G/G:0.0144|./.:0.0072
72-2	T/T:0.9665|C/T:0.0191|./.:0.0072|C/C:0.0072
73	T/T:0.9234|C/T:0.0407|C/C:0.0287|./.:0.0072
74	T/T:0.9689|./.:0.0311
75	A/A:0.7536|./.:0.2249|C/C:0.0120|A/C:0.0096
76	G/G:0.9713|./.:0.0287
77	G/G:0.9522|./.:0.0215|T/T:0.0144|G/T:0.0120
78	G/G:0.9904|./.:0.0072|A/G:0.0024
79	T/T:0.9498|G/T:0.0239|G/G:0.0191|./.:0.0072
7	G/G:0.9522|A/G:0.0215|A/A:0.0191|./.:0.0072
80	A/A:0.8876|./.:0.1100|A/G:0.0024
81	C/C:0.9904|./.:0.0072|C/T:0.0024
82	C/C:0.3971|./.:0.3541|T/T:0.1507|C/T:0.0981
83	C/C:0.5837|T/T:0.2560|C/T:0.1053|./.:0.0550
84	G/G:0.9904|./.:0.0048|T/T:0.0024|G/T:0.0024
85	A/A:0.5742|G/G:0.3230|A/G:0.0933|./.:0.0096
86	A/A:0.5742|C/C:0.3182|A/C:0.0957|./.:0.0120
87	A/A:0.5837|G/G:0.3134|A/G:0.0933|./.:0.0096
88	T/T:0.5478|C/C:0.3325|C/T:0.1124|./.:0.0072
8	G/G:0.6268|./.:0.3182|A/A:0.0383|A/G:0.0167
90	T/T:0.5670|C/C:0.3780|C/T:0.0478|./.:0.0072
91	G/G:0.9928|./.:0.0072
92	T/T:0.5622|A/A:0.3828|A/T:0.0478|./.:0.0072
93	A/A:0.9928|./.:0.0072
94	C/C:0.6124|./.:0.3780|A/A:0.0096
96	A/A:0.6148|./.:0.3756|A/G:0.0048|G/G:0.0048
97	A/A:0.9737|./.:0.0167|A/G:0.0072|G/G:0.0024
98	C/C:0.5598|T/T:0.3708|C/T:0.0502|./.:0.0191
99	C/C:0.9234|./.:0.0766
9	C/C:0.8708|./.:0.1292
T401	T/T:0.5048|A/A:0.3947|A/T:0.0933|./.:0.0072
T402	A/A:0.5646|G/G:0.3589|A/G:0.0694|./.:0.0072
T403	T/T:0.9928|./.:0.0072
T404	C/C:0.9856|./.:0.0072|C/G:0.0072
T405	A/A:0.9306|T/T:0.0335|A/T:0.0215|./.:0.0144
T406	A/A:0.9761|./.:0.0239
T407	A/A:0.9928|./.:0.0072
T408	C/C:0.9928|./.:0.0072
T409	G/G:0.9952|./.:0.0048
T410	T/T:0.7033|G/G:0.1651|G/T:0.1244|./.:0.0072
T411	C/T:0.5431|C/C:0.4498|./.:0.0072
T412	C/C:0.5813|A/A:0.3397|A/C:0.0718|./.:0.0072
T413	G/G:0.6675|A/G:0.3134|./.:0.0144|A/A:0.0048
T415	C/C:0.5574|T/T:0.3349|C/T:0.1005|./.:0.0072
T416	A/A:0.9809|./.:0.0096|A/G:0.0096
T417	T/T:0.8804|G/T:0.1124|./.:0.0072
T418	C/C:0.7249|T/T:0.2321|C/T:0.0287|./.:0.0144
T421	T/T:0.9880|./.:0.0072|C/C:0.0048
T422	T/T:0.9880|./.:0.0072|G/G:0.0048
T423	G/G:0.9641|./.:0.0167|A/G:0.0144|A/A:0.0048
T426	T/T:0.9809|C/T:0.0072|./.:0.0072|C/C:0.0048
T427	C/C:0.7823|./.:0.2057|C/T:0.0072|T/T:0.0048
T428	G/G:0.9737|./.:0.0144|A/G:0.0072|A/A:0.0048
T429	T/T:0.9713|C/T:0.0144|./.:0.0096|C/C:0.0048
T431	A/A:0.4091|C/C:0.3636|./.:0.1196|A/C:0.1077
T432	C/C:0.7225|G/G:0.2033|C/G:0.0670|./.:0.0072
T433	A/A:0.9928|./.:0.0072
T434	C/C:0.9617|C/T:0.0167|T/T:0.0144|./.:0.0072
T435	T/T:0.6483|./.:0.3517
T436	C/C:0.9856|./.:0.0144
T437	A/A:0.9856|./.:0.0072|A/G:0.0048|G/G:0.0024
T438	C/C:0.9856|./.:0.0144
T439	T/T:0.6268|C/C:0.2584|C/T:0.1077|./.:0.0072
T445	T/T:0.6077|A/A:0.2512|A/T:0.1124|./.:0.0287
T446	C/C:0.9258|./.:0.0598|A/C:0.0144
T447	C/C:0.9928|./.:0.0072
T449	C/C:0.9928|./.:0.0072
T450	C/C:0.9713|C/T:0.0120|T/T:0.0096|./.:0.0072
T451	A/A:0.7201|G/G:0.1675|A/G:0.1029|./.:0.0096
T452	T/T:0.9761|A/T:0.0120|./.:0.0072|A/A:0.0048
T453	C/C:0.9904|./.:0.0096
T454	G/G:0.9785|A/G:0.0096|./.:0.0072|A/A:0.0048
T455	C/C:0.9474|C/T:0.0215|T/T:0.0167|./.:0.0144
T456	A/A:0.6627|./.:0.1722|A/G:0.1148|G/G:0.0502
T457	G/G:0.9928|./.:0.0072
T458	A/A:0.7871|A/T:0.1029|T/T:0.0670|./.:0.0431
T459	A/A:0.7536|C/C:0.1124|A/C:0.0981|./.:0.0359
T460	C/C:0.9043|./.:0.0957
T461	C/C:0.7823|C/T:0.1196|T/T:0.0909|./.:0.0072
T462	G/G:0.9426|./.:0.0383|A/G:0.0096|A/A:0.0096
T463	T/T:0.7727|./.:0.1627|A/T:0.0359|A/A:0.0287
T464	G/G:0.7249|C/C:0.1675|C/G:0.1005|./.:0.0072
T465	A/A:0.7967|./.:0.2033
T466	G/G:0.9426|T/T:0.0287|G/T:0.0215|./.:0.0072
T471	A/A:0.9785|./.:0.0215
T472	C/C:0.8636|./.:0.1220|T/T:0.0072|C/T:0.0072
T477	A/A:0.9904|./.:0.0096
T479	C/C:0.7368|./.:0.2464|T/T:0.0096|C/T:0.0072
T480	A/A:0.4354|C/C:0.2990|./.:0.1555|A/C:0.1100
T481	A/A:0.4402|C/C:0.3876|A/C:0.1531|./.:0.0191
T485	C/C:0.9928|./.:0.0072
T486	C/C:0.9904|./.:0.0096
T487	A/A:0.8325|T/T:0.0981|A/T:0.0622|./.:0.0072
T488	A/A:0.8804|./.:0.1196
T489	C/C:0.8206|G/G:0.1148|C/G:0.0598|./.:0.0048
T490	T/T:0.9665|./.:0.0239|A/A:0.0048|A/T:0.0048
T493	T/T:0.9737|./.:0.0263
T494	T/T:0.9928|./.:0.0072
T495	G/G:0.4115|./.:0.2560|A/A:0.2153|A/G:0.1172
T496	T/T:0.7488|G/T:0.2416|./.:0.0096
T497	C/C:0.9904|./.:0.0072|C/T:0.0024
T498	C/C:0.5383|./.:0.4617
T500	T/T:0.4545|C/C:0.3876|C/T:0.1507|./.:0.0072
T502	G/G:0.4545|C/C:0.3876|C/G:0.1507|./.:0.0072
T503	A/A:0.4522|G/G:0.3876|A/G:0.1603
T504	C/C:0.6244|A/A:0.2847|A/C:0.0837|./.:0.0072
T505	T/T:0.9833|./.:0.0167
T507	A/A:0.4545|T/T:0.3876|A/T:0.1507|./.:0.0072
T509	A/A:0.4522|T/T:0.3876|A/T:0.1507|./.:0.0096
T511	G/G:0.9880|./.:0.0072|A/G:0.0048
T513	G/G:0.4545|C/C:0.2943|C/G:0.0957|A/A:0.0766|A/G:0.0478|A/C:0.0239|./.:0.0072
T514	G/G:0.4522|A/A:0.4163|A/G:0.1244|./.:0.0072
T515	T/T:0.9402|./.:0.0598
T516	G/G:0.4522|C/C:0.3876|C/G:0.1531|./.:0.0072
T517	G/G:0.8278|A/A:0.1029|A/G:0.0598|./.:0.0096
T518	C/C:0.9354|T/T:0.0311|C/T:0.0263|./.:0.0072
T519	C/C:0.9904|./.:0.0072|T/T:0.0024
T520	C/C:0.9569|T/T:0.0239|./.:0.0096|C/T:0.0096
T521	G/G:0.9856|./.:0.0096|A/A:0.0024|A/G:0.0024
T522	C/C:0.9545|A/C:0.0239|A/A:0.0144|./.:0.0072
T523	A/A:0.9330|G/G:0.0311|A/G:0.0287|./.:0.0072
T524	A/A:0.9928|./.:0.0072
T526	C/C:0.9928|./.:0.0072

## Sheet: Table S4
Table S4. Primers used in this study.
SL4.0ch01	10654197	1-10654Ra	GAAGGTGACCAAGTTCATGCTGCAAGCTTAAAACCATTGAAACA
		1-10654Rt	GAAGGTCGGAGTCAACGGATTGCAAGCTTAAAACCATTGAAACT
		1-10654F	GGGGTTTTTATCTATCTCGTCTACC
SL4.0ch01	10810559	1-10810Rt	GAAGGTGACCAAGTTCATGCTTTTAATTGAAAGAAGCCAAAATAAAGT
		1-10810Ra	GAAGGTCGGAGTCAACGGATTTTTAATTGAAAGAAGCCAAAATAAAGA
		1-10810F	ATTGCTATTGACTTTTTCCAGTGTC
SL4.0ch01	10927979	1-10927Rt	GAAGGTGACCAAGTTCATGCTAAAAATTGACACTTGGAAATCATGT
		1-10927Rg	GAAGGTCGGAGTCAACGGATTAAAAATTGACACTTGGAAATCATGG
		1-10927F	GAATGAAAAATATCATGCTAGTCACC
SL4.0ch02	43176863	2-43176Rg	GAAGGTGACCAAGTTCATGCTAAAATCATTGTGAAATACAAGAAGGTAG
		2-43176Ra	GAAGGTCGGAGTCAACGGATTAAAATCATTGTGAAATACAAGAAGGTAA
		2-43176F	TAAGCTCAATTCCATATGCAGACC
SL4.0ch02	47319726	2-47319Fc	GAAGGTGACCAAGTTCATGCTAAAAGCTTCTTCTATCCGAGAACAC
		2-47319Ft	GAAGGTCGGAGTCAACGGATTAAAAGCTTCTTCTATCCGAGAACAT
		2-47319R	AACTTTAACCACTACATGTTTTGGC
SL4.0ch03	56471598	3-56471Fa	GAAGGTGACCAAGTTCATGCTTATCTACATGTTGCAACATCAATGA
		3-56471Fc	GAAGGTCGGAGTCAACGGATTTATCTACATGTTGCAACATCAATGC
		3-56471R	TTCTTGCATTTAGGGAAATCTTAAC
SL4.0ch03	56474162	3-56474Rg	GAAGGTGACCAAGTTCATGCTGAATTATTGACTACACTACGAGAGAGAAG
		3-56474Rc	GAAGGTCGGAGTCAACGGATTGAATTATTGACTACACTACGAGAGAGAAC
		3-56474F	AGACTTGTTGCACTTTCTCCCTC
SL4.0ch04	43736812	4-43736Rc	GAAGGTGACCAAGTTCATGCTTTCTGAAGGATTACAAAATTGATTAATC
		4-43736Rt	GAAGGTCGGAGTCAACGGATTTTCTGAAGGATTACAAAATTGATTAATT
		4-43736F	AGTCTTTTCATAGTCCTATATTAAGTGTCC
SL4.0ch05	59417923	5-59417Fa	GAAGGTGACCAAGTTCATGCTCTCTCTCTACTGAAGAACTCCATTGAA
		5-59417Ft	GAAGGTCGGAGTCAACGGATTCTCTCTCTACTGAAGAACTCCATTGAT
		5-59417R	ATTTGAAGCCCTTAAACCCTCC
SL4.0ch06	42199328	6-42199Ft	GAAGGTGACCAAGTTCATGCTGAAAATATAGAGAAACTGAATATAGATTAGAGATT
		6-42199Fc	GAAGGTCGGAGTCAACGGATTGAAAATATAGAGAAACTGAATATAGATTAGAGATC
		6-42199R	AATCTTCAAGTCAATCTTTCAACGA
SL4.0ch07	3185401	7-3185Fa	GAAGGTGACCAAGTTCATGCTTCTCTTTTTCTTTGCTCGTTCAA
		7-3185Fg	GAAGGTCGGAGTCAACGGATTTCTCTTTTTCTTTGCTCGTTCAG
		7-3185R	ATCATTTTGTTTATTACTCTTTATGTTAAGTC
SL4.0ch07	16303200	7-16303Fa	GAAGGTGACCAAGTTCATGCTCCCCAAATCATCACAAATCAAA
		7-16303Fg	GAAGGTCGGAGTCAACGGATTCCCCAAATCATCACAAATCAAG
		7-16303R	AGGCACAAGTATGCATGAAATGTAC
SL4.0ch10	62080393	10-62080Rg	GAAGGTGACCAAGTTCATGCTCAATTAACTCCAACCTCAAATTAAGTG
		10-62080Rc	GAAGGTCGGAGTCAACGGATTCAATTAACTCCAACCTCAAATTAAGTC
		10-62080F	AACATTTTTCCTCCTTACCAAATAGTC
SL4.0ch10	62092008	10-62092Fc	GAAGGTGACCAAGTTCATGCTCATATAGGCATGTTAATTTCTCTCTTTC
		10-62092Ft	GAAGGTCGGAGTCAACGGATTCATATAGGCATGTTAATTTCTCTCTTTT
		10-62092R	TCTCTTGACGATCAACTCTGAATTG
SL4.0ch11	7520625	11-7520Ra	GAAGGTGACCAAGTTCATGCTCAAGATTAAAGATTCAACAGTATCAACA
		11-7520Rt	GAAGGTCGGAGTCAACGGATTCAAGATTAAAGATTCAACAGTATCAACT
		11-7520F	CTTGATTGTGGGTTTGTATGTTGTA
SL4.0ch11	8638895	11-8638Ft	GAAGGTGACCAAGTTCATGCTCCTTGTATAATTCAACTCGTATTTGCT
		11-8638Fc	GAAGGTCGGAGTCAACGGATTCTTGTATAATTCAACTCGTATTTGCC
		11-8638R	GTAGAAAAGAAGTCCAAGTAGAAGTCAA
SL4.0ch11	25186452	11-25186Fa	GAAGGTGACCAAGTTCATGCTGAATCCAAATCAGTATAATCAGGAGATA
		11-25186Fg	GAAGGTCGGAGTCAACGGATTAATCCAAATCAGTATAATCAGGAGATG
		11-25186R	GAATCTGGCTACAAAGAAGATACATATC
SL4.0ch11	53365212	11-53365Fa	GAAGGTGACCAAGTTCATGCTCAATACTACTTTCACTCCACTCCAATA
		11-53365Fg	GAAGGTCGGAGTCAACGGATTCAATACTACTTTCACTCCACTCCAATG
		11-53365R	AAGGCAAAGATGAGGGAGAAGA
SL4.0ch12	12387642	12-12387Ft	GAAGGTGACCAAGTTCATGCTCTTAGTATTAGAATTTGGCGAGCAT
		12-12387Fc	GAAGGTCGGAGTCAACGGATTCTTAGTATTAGAATTTGGCGAGCAC
		12-12387R	TCGGAGTTTAGCCACAATAGGAC
SL4.0ch12	27581977	12-27581Rt	GAAGGTGACCAAGTTCATGCTCATCAGCAATGGAGAATCATAGTT
		12-27581Rg	GAAGGTCGGAGTCAACGGATTCATCAGCAATGGAGAATCATAGTG
		12-27581F	AAATTCCTGTTCTTCGTCATCATC
SL4.0ch12	27583097	12-27583097Fg	GAAGGTGACCAAGTTCATGCTAGAACAACAAGGAAGAGAAAAGATG
		12-27583097Fc	GAAGGTCGGAGTCAACGGATTCAGAACAACAAGGAAGAGAAAAGATC
		12-27583097R	TCATTGTAAGTCCATTTGAACTTCC
SL4.0ch12	27583294	12-27583294Fc	GAAGGTGACCAAGTTCATGCTCATTTCACAGTGAAGCTAGAAGAGATC
		12-27583294Ft	GAAGGTCGGAGTCAACGGATTCATTTCACAGTGAAGCTAGAAGAGATT
		12-27583294R	CTTGCTTTTTGTATCTTGCTGTTCTA
SL4.0ch12	27583428	12-27583428Fg	GAAGGTGACCAAGTTCATGCTAAAGAGATTTTCATAGTGAAGTTTGAAG
		12-27583428Ft	GAAGGTCGGAGTCAACGGATTAAAGAGATTTTCATAGTGAAGTTTGAAT
		12-27583428R	ACTTGATTCCTTTTATTTGCTGATT
SL4.0ch12	27583901	12-27583901Ft	GAAGGTGACCAAGTTCATGCTTAAACTAATAGAACAACAAAGAATTTTATAAGT
		12-27583901Fa	GAAGGTCGGAGTCAACGGATTTAAACTAATAGAACAACAAAGAATTTTATAAGA
		12-27583901R	GTATGAGAATTGTAACTCGATTGTGAC
SL4.0ch12	33879974	12-33879Ft	GAAGGTGACCAAGTTCATGCTCATGGTGTATACGATATTATAAGGTCCT
		12-33879Fa	GAAGGTCGGAGTCAACGGATTCATGGTGTATACGATATTATAAGGTCCA
		12-33879R	GCTGCCTCAATAACACATTGTAGAA
SL4.0ch12	33880290	12-33880290Ra	GAAGGTGACCAAGTTCATGCTACATTTAGTACCTCTCACATGAATTTTATA
		12-33880290Rt	GAAGGTCGGAGTCAACGGATTACATTTAGTACCTCTCACATGAATTTTATT
		12-33880290F	TATGCGTGTTTCGTTGAGTTTTAC
SL4.0ch12	33880578	12-33880578Rt	GAAGGTGACCAAGTTCATGCTCGATTGGCAGTCGACGAACTT
		12-33880578Ra	GAAGGTCGGAGTCAACGGATTCGATTGGCAGTCGACGAACTA
		12-33880578F	ATGAACCAAACAATGAGGATTGAGA
SL4.0ch12	33881034	12-33881034Rt	GAAGGTGACCAAGTTCATGCTGTTTAAGTGAGTTAAAACCATCAAATTAAT
		12-33881034Rc	GAAGGTCGGAGTCAACGGATTGTTTAAGTGAGTTAAAACCATCAAATTAAC
		12-33881034F	TGTCCAATTCTATTATCTATCCATTGG
SL4.0ch12	33881284	12-33881284Fc	GAAGGTGACCAAGTTCATGCTTTTTATATTGATTTGATGTTCATCGC
		12-33881284Ft	GAAGGTCGGAGTCAACGGATTCTTTTTATATTGATTTGATGTTCATCGT
		12-33881284R	TTTACTACCACTCAATCCCCAACA
SL4.0ch12	33881589	12-33881589Ra	GAAGGTGACCAAGTTCATGCTCATCATGAAATTTGATTGAAATTCATA
		12-33881589Rc	GAAGGTCGGAGTCAACGGATTATCATGAAATTTGATTGAAATTCATC
		12-33881589F	CCAATTAAAATATAGCCATGGGTTC
SL4.0ch12	33881708	12-33881708Fg	GAAGGTGACCAAGTTCATGCTGATTGAATTACGTTTCAATTTTGTTG
		12-33881708Fa	GAAGGTCGGAGTCAACGGATTTGATTGAATTACGTTTCAATTTTGTTA
		12-33881708R	ATAGATCAATTTACCCAATCTCTAAACC
SL4.0ch12	33881918	12-33881918Fa	GAAGGTGACCAAGTTCATGCTCAAGGGTACCTTTAGCTACTGTTTTATA
		12-33881918Ft	GAAGGTCGGAGTCAACGGATTCAAGGGTACCTTTAGCTACTGTTTTATT
		12-33881918R	GAGAGAATAACCCAAGTTCCAATTC
SL4.0ch12	33882134	12-33882134Rt	GAAGGTGACCAAGTTCATGCTACATTGTGGGATCATCATAACCAT
		12-33882134Rc	GAAGGTCGGAGTCAACGGATTACATTGTGGGATCATCATAACCAC
		12-33882134F	GGTGTTTACGTTATTGTCAATCCTT
SL4.0ch12	33882235	12-33882235Fg	GAAGGTGACCAAGTTCATGCTGATGCTTCTATATGTGAACGAAGATG
		12-33882235Ft	GAAGGTCGGAGTCAACGGATTGATGCTTCTATATGTGAACGAAGATT
		12-33882235R	GTAACCAATCATCAATAGACCTCAAC
SL4.0ch12	33882415	12-33882415Ft	GAAGGTGACCAAGTTCATGCTTCCTATGTTTATTGTTGTTGTGTGTT
		12-33882415Fg	GAAGGTCGGAGTCAACGGATTTCCTATGTTTATTGTTGTTGTGTGTG
		12-33882415R	CCCTAAGCCATAGAAAACTCACA
SL4.0ch12	33884295	12-33884295Ft	GAAGGTGACCAAGTTCATGCTGAAATGGTCCTAAATGGCCTTAT
		12-33884295Fa	GAAGGTCGGAGTCAACGGATTGAAATGGTCCTAAATGGCCTTAA
		12-33884295R	CTTTATATAGGCATATTCATTGTCAAAC
SL4.0ch12	33884858	12-33884858Ra	GAAGGTGACCAAGTTCATGCTGTAACATGAGATACTTGACCTCTCGA
		12-33884858Rg	GAAGGTCGGAGTCAACGGATTGTAACATGAGATACTTGACCTCTCGG
		12-33884858F	CCTATGACAATGGGATGAATGATAA
SL4.0ch12	33884976	12-33884976Fa	GAAGGTGACCAAGTTCATGCTGTTCCAAAGTTTCATAATTCCACA
		12-33884976Fg	GAAGGTCGGAGTCAACGGATTGTTCCAAAGTTTCATAATTCCACG
		12-33884976R	TACGACTCACCACCAATAATCGAG
SL4.0ch12	33885298	12-33885298Fa	GAAGGTGACCAAGTTCATGCTCATTTTGGCTATATATATATCAGGCCTATA
		12-33885298Fg	GAAGGTCGGAGTCAACGGATTATTTTGGCTATATATATATCAGGCCTATG
		12-33885298R	CATGTAAATCGAAAAGAAGACTCATTT
SL4.0ch12	33885574	12-33885574Rg	GAAGGTGACCAAGTTCATGCTGCCTATCAAAAATACTCCAATACATATAAG
		12-33885574Ra	GAAGGTCGGAGTCAACGGATTGCCTATCAAAAATACTCCAATACATATAAA
		12-33885574F	TTCAAAAGTTGCCTTTGCTAATATG
SL4.0ch12	33886739	12-33886739Rg	GAAGGTGACCAAGTTCATGCTCACTTAAGAAGCAAATAAACACTCATAG
		12-33886739Rc	GAAGGTCGGAGTCAACGGATTCACTTAAGAAGCAAATAAACACTCATAC
		12-33886739F	CCTCCTTAAACATAACTAAGCATGG
SL4.0ch12	33886847	12-33886847Ra	GAAGGTGACCAAGTTCATGCTGTTCATAATAGGAACATACTTCTCCTAATA
		12-33886847Rc	GAAGGTCGGAGTCAACGGATTGTTCATAATAGGAACATACTTCTCCTAATC
		12-33886847F	GAGTGTTTATTTGCTTCTTAAGTGATC
SL4.0ch12	33887719	12-33887719Ft	GAAGGTGACCAAGTTCATGCTGTGTTTTGGTAATATTGGTATATGGTTAT
		12-33887719Fc	GAAGGTCGGAGTCAACGGATTGTGTTTTGGTAATATTGGTATATGGTTAC
		12-33887719R	AAATTCAGCTCCTATCTTGCACTTA
SL4.0ch12	33888063	12-33888063Ft	GAAGGTGACCAAGTTCATGCTGATTTCAAAAGCATGTTTATGATAAATTT
		12-33888063Fg	GAAGGTCGGAGTCAACGGATTGATTTCAAAAGCATGTTTATGATAAATTG
		12-33888063R	GATCATGGGTTAATCATAAAATTGGA
SL4.0ch12	33888170	12-33888170Fa	GAAGGTGACCAAGTTCATGCTAATCTGGGTTTTGTAATCTTGACTCTA
		12-33888170Fg	GAAGGTCGGAGTCAACGGATTATCTGGGTTTTGTAATCTTGACTCTG
		12-33888170R	AATTTACCCAATCCCTACACCTTG
SL4.0ch12	33890980	12-33890980Ft	GAAGGTGACCAAGTTCATGCTGAGCTTGTTATGTGCTTTCCAAGT
		12-33890980Fc	GAAGGTCGGAGTCAACGGATTAGCTTGTTATGTGCTTTCCAAGC
		12-33890980R	CGTGACATAGGTCATCCTTGAATC
SL4.0ch12	33892256	12-33892256Rg	GAAGGTGACCAAGTTCATGCTACACTTTAATTCTTCATCAAGAATACAAG
		12-33892256Ra	GAAGGTCGGAGTCAACGGATTACACTTTAATTCTTCATCAAGAATACAAA
		12-33892256F	GACGACTTTGAGTTTTCGCCTT
SL4.0ch12	33892878	12-33892878Fg	GAAGGTGACCAAGTTCATGCTAAACAAATGTGGAAGTAAACAACCTAG
		12-33892878Fa	GAAGGTCGGAGTCAACGGATTAAACAAATGTGGAAGTAAACAACCTAA
		12-33892878R	CTTCTTGTTTCAACTTGGTTATCGT
SL4.0ch12	33893317	12-33893317Rt	GAAGGTGACCAAGTTCATGCTGGTTCCATGAGAGGACAAACTACTTT
		12-33893317Rg	GAAGGTCGGAGTCAACGGATTGGTTCCATGAGAGGACAAACTACTTG
		12-33893317F	CAATATAATCGTGCAACATATCGAGC
SL4.0ch12	33893743	12-33893743Fa	GAAGGTGACCAAGTTCATGCTAACAAGCTTAAAACCCTAAGAAACTTA
		12-33893743Fg	GAAGGTCGGAGTCAACGGATTACAAGCTTAAAACCCTAAGAAACTTG
		12-33893743R	AAGCAGAATGAATACTGAAAGGAAA
SL4.0ch12	33895354	12-33895354Ft	GAAGGTGACCAAGTTCATGCTTCTCTGACTGGAGTTGTGTGCAT
		12-33895354Fc	GAAGGTCGGAGTCAACGGATTTCTCTGACTGGAGTTGTGTGCAC
		12-33895354R	CGTTTTAGTGGAATTTCACGATTAA
SL4.0ch12	33895705	12-33895705Ft	GAAGGTGACCAAGTTCATGCTTGACACTTTGCCATGAACTTTGT
		12-33895705Fc	GAAGGTCGGAGTCAACGGATTGACACTTTGCCATGAACTTTGC
		12-33895705R	TGGTGGTCAGGTATGAAGAAGAAC
SL4.0ch12	33896005	12-33896005Rc	GAAGGTGACCAAGTTCATGCTGTATCTCAGAAAAAGGTGGGGC
		12-33896005Ra	GAAGGTCGGAGTCAACGGATTGGTATCTCAGAAAAAGGTGGGGA
		12-33896005F	GAATGTGACCCTCACTTCAATACTAG
SL4.0ch12	33897239	12-33897239Fa	GAAGGTGACCAAGTTCATGCTGAGCCACAATCTCAACATCCCTA
		12-33897239Ft	GAAGGTCGGAGTCAACGGATTAGCCACAATCTCAACATCCCTT
		12-33897239R	ATCCTCCACCGAGCTAGTAGATTAA
SL4.0ch12	33897420	12-33897420Rt	GAAGGTGACCAAGTTCATGCTGAGAACTGAGGCACATAAGGAGAGT
		12-33897420Ra	GAAGGTCGGAGTCAACGGATTGAGAACTGAGGCACATAAGGAGAGA
		12-33897420F	TGTTGCACGGAGTCTAGAACATG
SL4.0ch12	33898287	12-33898287Rc	GAAGGTGACCAAGTTCATGCTGGTCAAGTTACTGCTTATTCTTATATTGC
		12-33898287Rt	GAAGGTCGGAGTCAACGGATTTGGTCAAGTTACTGCTTATTCTTATATTGT
		12-33898287F	CATTTTCACCCGTCTTGAGCATA
SL4.0ch12	33898800	12-33898800Rc	GAAGGTGACCAAGTTCATGCTAGGGGTACCTTTACTTTTCTTTGAC
		12-33898800Rg	GAAGGTCGGAGTCAACGGATTAGGGGTACCTTTACTTTTCTTTGAG
		12-33898800F	TACCAATTTGTATCACCCAAATACC
SL4.0ch12	33899109	12-33899109Fc	GAAGGTGACCAAGTTCATGCTTGCGGAAGTAAACAACCTAGAAAC
		12-33899109Ft	GAAGGTCGGAGTCAACGGATTATGCGGAAGTAAACAACCTAGAAAT
		12-33899109R	TGCACTTGGTTATCTTTTAGTAGTTTTG
SL4.0ch12	33900059	12-33900059Ra	GAAGGTGACCAAGTTCATGCTTGGTTGTGTGTGATCATGAGTATGATA
		12-33900059Rc	GAAGGTCGGAGTCAACGGATTGGTTGTGTGTGATCATGAGTATGATC
		12-33900059F	CATTCACTCATTACCCAGATTTCTAAC
SL4.0ch12	33900495	12-33900495Rg	GAAGGTGACCAAGTTCATGCTTGAAATTGACTTCGGGCCTG
		12-33900495Ra	GAAGGTCGGAGTCAACGGATTTATGAAATTGACTTCGGGCCTA
		12-33900495F	CCTTCCATGCTAAGATAAATTCTCG
SL4.0ch12	33900672	12-33900672Fa	GAAGGTGACCAAGTTCATGCTCGGGATATTTTGGGTTGGAAA
		12-33900672Ft	GAAGGTCGGAGTCAACGGATTCGGGATATTTTGGGTTGGAAT
		12-33900672R	TTCATCCAAATCTGGACTAGGTTG
SL4.0ch12	33901660	12-33901660Rc	GAAGGTGACCAAGTTCATGCTATGATCTTTACAAACAATTCCATAAGTC
		12-33901660Rt	GAAGGTCGGAGTCAACGGATTATGATCTTTACAAACAATTCCATAAGTT
		12-33901660F	ATGGTTTACGTTATCGAATTTCATG
SL4.0ch12	33903361	12-33903361Fa	GAAGGTGACCAAGTTCATGCTCAACTTTTTTTTAACTTAAGCACTTTTATA
		12-33903361Fc	GAAGGTCGGAGTCAACGGATTCAACTTTTTTTTAACTTAAGCACTTTTATC
		12-33903361R	AGAATGGGATTAAGGACCCATTT
SL4.0ch12	36988142	12-36988142Ra	GAAGGTGACCAAGTTCATGCTGATCTTTAATCTTTACTTTTAACCTCCA
		12-36988142Rt	GAAGGTCGGAGTCAACGGATTGATCTTTAATCTTTACTTTTAACCTCCT
		12-36988142F	CATTCTCGTATTCATTAGACAACCA
SL4.0ch12	36994165	12-36994165Rg	GAAGGTGACCAAGTTCATGCTACCCTAGGTGTATATTCGGATTATG
		12-36994165Ra	GAAGGTCGGAGTCAACGGATTAAACCCTAGGTGTATATTCGGATTATA
		12-36994165F	TTTAGTATTTTCCTTACCCAACTGG
SL4.0ch12	36996863	12-36996863Ra	GAAGGTGACCAAGTTCATGCTGAAGACTAAATTATGCATAAAATCTTAAATA
		12-36996863Rc	GAAGGTCGGAGTCAACGGATTGAAGACTAAATTATGCATAAAATCTTAAATC
		12-36996863F	TTGCCTATAACTTGACAAGTTTAATATATTA
SL4.0ch12	37015459	12-37015459Fa	GAAGGTGACCAAGTTCATGCTTCATGTGATAAACTTAATAATAACTTTAAACA
		12-37015459Fg	GAAGGTCGGAGTCAACGGATTTCATGTGATAAACTTAATAATAACTTTAAACG
		12-37015459R	CTTCATGAATTTATTAAATATATGTTCCAA
SL4.0ch12	55504439	12-55504439Rt	GAAGGTGACCAAGTTCATGCTTTCTAAAGAATAAACTAACTCATCTAATTCAT
		12-55504439Rc	GAAGGTCGGAGTCAACGGATTTTCTAAAGAATAAACTAACTCATCTAATTCAC
		12-55504439F	CATAGTGATAATTCAGTAATAGAGATTGATTC
SL4.0ch12	55504900	12-55504900Fg	GAAGGTGACCAAGTTCATGCTTTAACTGAAGATGCTGAAAATATAATTG
		12-55504900Fa	GAAGGTCGGAGTCAACGGATTGATTAACTGAAGATGCTGAAAATATAATTA
		12-55504900R	TTAAGGTTATTTATACCTTCTTGTAAAGAG
SL4.0ch12	55505587	12-55505587Fa	GAAGGTGACCAAGTTCATGCTCTCAAAAATAGATAGATTAGAAATAGATTCAA
		12-55505587Fg	GAAGGTCGGAGTCAACGGATTCTCAAAAATAGATAGATTAGAAATAGATTCAG
		12-55505587R	TCTTCCTTTTCTTGTATTTCTTTATTCA
